# Supplementary material for: Genomic fingerprints of the world’s soil ecosystems
Source: mSystems. 2024 May 9;9(6):e01112-23. doi: 10.1128/msystems.01112-23 (PMC11237643; doi:10.1128/msystems.01112-23)
Supplement: Extended Data S1 — Supervised fingerprints. [file msystems.01112-23-s0001.xlsx]

## Sheet: High pH
Extended Data 1. Supervised Fingerprints
KO:K08717	PF12727.5	TIGR02271	Acidocella
KO:K01662	PF01872.15	TIGR03914	Acetobacter
KO:K16787	PF02162.15	TIGR00493	Halolamina
KO:K03497	PF00813.18	TIGR00378	Candidatus Paracaedibacter
KO:K03124	PF01966.20	TIGR01076	Cereibacter
KO:K15228	PF13975.4	TIGR02050	Rhizobium
KO:K11473	PF09557.8	TIGR03557	Holospora
KO:K04079	PF12268.6	TIGR00271
KO:K12503	PF11967.6	TIGR02859
KO:K09940	PF00481.19
KO:K03795	PF00850.17
KO:K03665	PF16012.3
KO:K01869	PF14534.4
KO:K01714	PF02654.13
KO:K02108	PF13231.4
KO:K01880	PF06772.9
KO:K05781	PF00056.21
KO:K00411	PF13714.4
KO:K03462	PF13500.4
KO:K06129	PF13602.4
KO:K03284	PF13520.4
KO:K16088	PF13116.4
KO:K03569	PF10590.7
KO:K11711	PF14602.4
KO:K02033	PF09844.7
KO:K07248	PF07298.9
KO:K08306	PF00482.21
KO:K00777	PF06441.10
KO:K18456	PF07721.12
KO:K06042
KO:K15635

## Sheet: Low pH
Extended Data 1. Supervised Fingerprints
KO:K11533	PF14016.4	TIGR03118	Rhodopseudomonas
KO:K01239	PF12833.5	TIGR01630	Salmonella
KO:K17474	PF09838.7	TIGR03803	Klebsiella
KO:K03822	PF14246.4	TIGR01730	Enterobacter
KO:K07020	PF14325.4	TIGR03404	Asticcacaulis
KO:K18609	PF16694.3	TIGR02953	Rhodopila
KO:K14333	PF03707.14	TIGR03225	unclassified Burkholderiales
KO:K00012	PF04610.12	TIGR02093	Hebeloma
KO:K01684	PF04167.11		Burkholderia
KO:K17675	PF05982.10		Janthinobacterium
KO:K06907	PF13530.4		Xanthomonas
KO:K03928	PF04613.12
KO:K00459	PF03739.12
KO:K07170	PF02386.14
KO:K13590	PF00338.20
KO:K09880	PF04172.14
KO:K07789	PF00232.16
	PF04138.12
	PF05222.13
	PF00486.26
	PF13431.4
	PF04986.11
	PF00034.19
	PF10067.7
	PF05872.10
	PF04325.11
	PF01253.20
	PF01888.15
	PF00817.18
	PF16491.3
	PF08511.9

## Sheet: High Bulk Density
Extended Data 1. Supervised Fingerprints
KO:K00854	PF01494.17	TIGR04282	Cereibacter
KO:K03564	PF00528.20	TIGR00378	Cortinarius
KO:K00411	PF10711.7	TIGR01957	Rhodopila
KO:K11733	PF00582.24	TIGR01203	Candidatus Paracaedibacter
KO:K00344	PF13450.4	TIGR03804	Holospora
KO:K03799	PF01070.16	TIGR01263
KO:K08151	PF16697.3
	PF03631.13
	PF01874.14
	PF09130.9
	PF00116.18
	PF00741.16

## Sheet: Low Bulk Density
Extended Data 1. Supervised Fingerprints
KO:K00992	PF11203.6	TIGR03323	Gardnerella
KO:K11261	PF05450.13	TIGR02796	Cetia
KO:K15034	PF07691.10	TIGR00681	Salmonella
KO:K11959	PF09724.7	TIGR04416	Kosakonia
KO:K09926	PF05269.9	TIGR01392	Olleya
KO:K02490	PF10067.7	TIGR02115	Mycoplasma
KO:K09791	PF17132.2	TIGR02684	Hebeloma
KO:K03347	PF09622.8	TIGR02683	Escherichia
KO:K05941	PF12156.6	TIGR02612	Enterobacter
KO:K08646	PF05180.10	TIGR01146	Chitinophaga
KO:K00005	PF09394.8	TIGR01351	Cronobacter
KO:K08986	PF14076.4		Klebsiella
KO:K04765	PF04768.11		Marivita
KO:K03525	PF07881.10
KO:K01239	PF06177.9
KO:K07488	PF09391.8
KO:K10229	PF13342.4
KO:K01727	PF10647.7
KO:K03797	PF04273.11
KO:K07213	PF09722.8
KO:K12218	PF13375.4
KO:K03537	PF01527.18
KO:K00797	PF00311.15
KO:K01070	PF04168.10
KO:K07124	PF06325.11
KO:K13593	PF02927.12
KO:K03496	PF06751.9
KO:K14952	PF04087.12
KO:K11477	PF00847.18
KO:K13309	PF01106.15
KO:K00232	PF00153.25
KO:K03717	PF00728.20
KO:K11183	PF12738.5
KO:K00997	PF13287.4
KO:K03403	PF03552.12
KO:K02261	PF08379.8
KO:K00765	PF11064.6
KO:K00604	PF01878.16
KO:K04092	PF01607.22
KO:K01816	PF13802.4
KO:K03634	PF16694.3
	PF06050.11
	PF13584.4
	PF17197.2
	PF12819.5
	PF03445.11
	PF05973.12
	PF17112.3

## Sheet: Mediterranean Forests, Woodland
Extended Data 1. Supervised Fingerprints
KO:K03284	PF00669.18	TIGR02271	Pyrodictium
	PF13830.4	TIGR00003
	PF03061.20	TIGR03557

## Sheet: Neg_Mediterranean Forests, Wood
Extended Data 1. Supervised Fingerprints

## Sheet: Temperate Broadleaf & Mixed For
Extended Data 1. Supervised Fingerprints
	PF03707.14	TIGR01630	Thielavia
	PF06032.10	TIGR00621
	PF01695.15
	PF09299.9
	PF08238.10
	PF13817.4
	PF00873.17

## Sheet: Neg_Temperate Broadleaf & Mixed
Extended Data 1. Supervised Fingerprints

## Sheet: Boreal Forests Taigas
Extended Data 1. Supervised Fingerprints
	PF14168.4	TIGR03322	Gardnerella
	PF07929.9		Mycoplasma
	PF00484.17		Pyrodictium
	PF17158.2
	PF07377.10

## Sheet: Neg_Boreal Forests Taigas
Extended Data 1. Supervised Fingerprints
KO:K03495	PF13193.4	TIGR00378	Treponema
KO:K02314	PF02737.16	TIGR00269	Enteractinococcus
KO:K11720	PF00208.19	TIGR04282
KO:K01935	PF04685.11	TIGR00003
KO:K11472	PF06233.10	TIGR03557
KO:K02800	PF13581.4	TIGR02348
KO:K03284	PF00391.21
KO:K06217	PF13817.4
	PF00732.17
	PF03061.20
	PF10635.7
	PF12727.5
	PF00158.24

[truncated: 18 more sheets: Temperate Conifer Forests, Neg_Temperate Conifer Forests, Temperate Grasslands, Savannas , Neg_Temperate Grasslands, Savan, Tropical & Subtropical Grasslan, Neg_Tropical & Subtropical Gras, Deserts & Xeric Shrublands, Neg_Deserts & Xeric Shrublands, Tundra, Neg_Tundra, Tropical & Subtropical Dry Broa, Neg_Tropical & Subtropical Dry , Montane Grasslands & Shrublands, Neg_Montane Grasslands & Shrubl, Tropical & Subtropical Moist Br, Neg_Tropical & Subtropical Mois, Flooded Grasslands & Savannas, Neg_Flooded Grasslands & Savann]
