# Supplementary material for: Genomic fingerprints of the world’s soil ecosystems
Source: mSystems. 2024 May 9;9(6):e01112-23. doi: 10.1128/msystems.01112-23 (PMC11237643; doi:10.1128/msystems.01112-23)
Supplement: Table S2 — Data sets and associated sequence metadata. [file msystems.01112-23-s0007.csv]

Table S2. Datasets and Associated Sequence Metadata
	Domain	Sequencing.Status	Study.Name	Genome.Name...Sample.Name	Sequencing.Center	IMG.Genome.ID	Is.Public	NCBI.Taxon.ID	NCBI.Project.ID	Alt..Contact.Email	Alt..Contact.Name	Alt2..Contact.Emails	Alt2..Contact.Names	Altitude.In.Meters	Contact.Email	Contact.Name	Elevation.In.Meters	Geographic.Location	GOLD.Ecosystem	GOLD.Ecosystem.Category	GOLD.Ecosystem.Subtype	GOLD.Ecosystem.Type	GOLD.Specific.Ecosystem	Habitat	Is.Published	Isolation.Country	Latitude	Longitude	Nitrate.Concentration	Oxygen.Concentration	pH	Pubmed.ID	Salinity	Salinity.Concentration	Genome.Size.assembled	Gene.Count.assembled	Scaffold.Count.assembled	Genome.Bin.Count.assembled
3300039411	Microbiome	Permanent Draft	Terrestrial soil microbial communities from rice fields in China	Terrestrial soil microbial communities from rice field in Changchun,Jilin, China - 3JCC	Shanghai Personal Biotechnology Co., Ltd.	3300039411	No	0	0	supratimmukherjee@lbl.gov	Supratim Mukherjee	supratimmukherjee@lbl.gov; janet.jansson@pnnl.gov; ruonan.wu@pnnl.gov; emily.graham@pnnl.gov; ryneches@lbl.gov; xjzhang68@sjtu.edu.cn	Supratim Mukherjee; Janet Jansson; Ruonan Wu; Emily Graham; Russell Neches; Xiaojun Zhang	NA	xjzhang68@sjtu.edu.cn	Xiaojun Zhang	NA	China: Changchun,Jilin	Environmental	Terrestrial	Unclassified	Soil	Agricultural	Terrestrial soil	No	China	125.18	43.71	NA	NA	NA	NA	NA	NA	2693659879	6448150	4996545	3
3300040226	Microbiome	Permanent Draft	Soil microbial communities from different locations in Australia	Soil microbial communities from Hawkesbury, Australia - 102.100.100/19459	Commonwealth Scientific and Industrial Research Organisation (CSIRO)	3300040226	No	0	0	NA	NA	janet.jansson@pnnl.gov; ruonan.wu@pnnl.gov; emily.graham@pnnl.gov; ryneches@lbl.gov	Janet Jansson; Ruonan Wu; Emily Graham; Russell Neches	NA	NA	NA	NA	Australia: Hawkesbury	Environmental	Terrestrial	Unclassified	Soil	Unclassified	NA	No	Australia	-33.61292	150.73795	NA	NA	NA	NA	NA	NA	8412503	20894	17246	0
3300037230	Microbiome	Permanent Draft	Peatland microbial communities from Stordalen Mire, Sweden	Peatland microbial communities from Stordalen Mire, Sweden - 713 CPON2-1-M	DOE Joint Genome Institute (JGI)	3300037230	Yes	0	0	NA	NA	saleska@email.arizona.edu; virginia.isabel.rich@gmail.com; sbingvivi@gmail.com; cronin.87@osu.edu	Scott Saleska; Virginia Rich; Fen Li; Dylan Cronin	NA	saleska@email.arizona.edu	Scott Saleska	NA	Sweden: Norrbotten County, Stordalen Mire	Environmental	Terrestrial	Unclassified	Peat	Unclassified	soil	No	Sweden	68.3578	19.0528	NA	NA	NA	NA	NA	NA	900231507	1727349	1200911	0
3300038477	Microbiome	Permanent Draft	Peatland microbial communities from Stordalen Mire, Sweden	Peat soil microbial communities from Stordalen Mire, Sweden - 714 E2 5-9	DOE Joint Genome Institute (JGI)	3300038477	Yes	0	0	NA	NA	saleska@email.arizona.edu; virginia.isabel.rich@gmail.com; sbingvivi@gmail.com; cronin.87@osu.edu	Scott Saleska; Virginia Rich; Fen Li; Dylan Cronin	NA	saleska@email.arizona.edu	Scott Saleska	NA	Sweden: Norrbotten County, Stordalen Mire	Environmental	Terrestrial	Unclassified	Peat	Unclassified	soil	No	Sweden	68.3532	19.0466	NA	NA	NA	NA	NA	NA	716217248	1543114	1170286	1
3300039636	Microbiome	Permanent Draft	Terrestrial soil microbial communities from various locations - NEON	Relocatable terrestrial soil microbial communities from Barrow Environmental Observatory, Tundra, AK, USA - BARR_002-O-20170808-COMP-DNA1	Battelle Memorial Institute	3300039636	No	0	0	supratimmukherjee@lbl.gov	Supratim Mukherjee	supratimmukherjee@lbl.gov; lstanish@battelleecology.org; ryneches@lbl.gov	Supratim Mukherjee; Lee Stanish; Russell Neches	NA	lstanish@battelleecology.org	Lee Stanish	NA	USA: Barrow Environmental Observatory, Tundra, AK	Environmental	Terrestrial	Unclassified	Soil	Unclassified	Relocatable terrestrial soil	No	USA	71.28241	-156.61936	NA	NA	NA	NA	NA	NA	92624436	214465	171586	0
3300036889	Microbiome	Permanent Draft	Peatland microbial communities from Stordalen Mire, Sweden	Peat soil microbial communities from Stordalen Mire, Sweden - 714 S1 30-34	DOE Joint Genome Institute (JGI)	3300036889	Yes	0	0	NA	NA	saleska@email.arizona.edu; virginia.isabel.rich@gmail.com; sbingvivi@gmail.com; cronin.87@osu.edu	Scott Saleska; Virginia Rich; Fen Li; Dylan Cronin	NA	saleska@email.arizona.edu	Scott Saleska	NA	Sweden: Norrbotten County, Stordalen Mire	Environmental	Terrestrial	Unclassified	Peat	Unclassified	soil	No	Sweden	68.3532	19.0475	NA	NA	NA	NA	NA	NA	501446031	802825	436092	4
3300040602	Microbiome	Permanent Draft	Terrestrial soil microbial communities from various locations - NEON	Core terrestrial soil microbial communities from Central Plains Experimental Range, Central Plains, CO, USA - CPER_004-M-20130701-COMP-DNA1	Argonne National Laboratory	3300040602	No	0	0	supratimmukherjee@lbl.gov	Supratim Mukherjee	janet.jansson@pnnl.gov; emily.graham@pnnl.gov; ryneches@lbl.gov	Janet Jansson; Emily Graham; Russell Neches	NA	lstanish@battelleecology.org	Lee Stanish	NA	USA: Central Plains Experimental Range, Central Plains, CO	Environmental	Terrestrial	Unclassified	Soil	Unclassified	Core terrestrial soil	No	USA	40.81553	-104.7456	NA	NA	NA	NA	NA	NA	1713849	5302	4917	0
3300036856	Microbiome	Permanent Draft	Soil fungal communities from Pine and Eucalyptus forests in California, United States and New South Wales, Australia	Soil fungal communities from native Eucalyptus forests in New South Wales, Australia - Eu_6	DOE Joint Genome Institute (JGI)	3300036856	Yes	0	0	NA	NA	lnagy@clarku.edu; kochen@ufl.edu; fungi@duke.edu; lnagy@unicamp.br; erbrzostek@mail.wvu.edu; hoeksema@olemiss.edu; jmtalbot@bu.edu; sunny.liao@ufl.edu; jbrewer@olemiss.edu	Laszlo Nagy; Ko-Hsuan Chen; Rytas Vilgalys; Lazlo Nagy; Edward Brzostek; Jason Hoeksema; Jennifer Bhatnagar; Hui-Ling Liao; Stephen Brewer	NA	sunny.liao@ufl.edu	Hui-Ling Liao	652	Australia: New South Wales	Environmental	Terrestrial	Unclassified	Soil	Forest Soil	soil	No	Australia	-34.5	150	NA	NA	NA	NA	NA	NA	1081030373	1756387	1009804	2
3300037149	Microbiome	Permanent Draft	Peatland microbial communities from Stordalen Mire, Sweden	Peatland microbial communities from Stordalen Mire, Sweden - 713 CPN2-1-S	DOE Joint Genome Institute (JGI)	3300037149	Yes	0	0	NA	NA	saleska@email.arizona.edu; virginia.isabel.rich@gmail.com; sbingvivi@gmail.com; cronin.87@osu.edu	Scott Saleska; Virginia Rich; Fen Li; Dylan Cronin	NA	saleska@email.arizona.edu	Scott Saleska	NA	Sweden: Norrbotten County, Stordalen Mire	Environmental	Terrestrial	Unclassified	Peat	Unclassified	soil	No	Sweden	68.3628	19.0528	NA	NA	NA	NA	NA	NA	646142523	1218555	840204	2
3300036910	Microbiome	Permanent Draft	Peatland microbial communities from Stordalen Mire, Sweden	Peat soil microbial communities from Stordalen Mire, Sweden - 715 E2 1-5	DOE Joint Genome Institute (JGI)	3300036910	Yes	0	0	NA	NA	saleska@email.arizona.edu; virginia.isabel.rich@gmail.com; sbingvivi@gmail.com; cronin.87@osu.edu	Scott Saleska; Virginia Rich; Fen Li; Dylan Cronin	NA	saleska@email.arizona.edu	Scott Saleska	NA	Sweden: Norrbotten County, Stordalen Mire	Environmental	Terrestrial	Unclassified	Peat	Unclassified	soil	No	Sweden	68.3533	19.0468	NA	NA	NA	NA	NA	NA	359821777	815858	641447	1
3300040487	Microbiome	Permanent Draft	Terrestrial soil microbial communities from various locations - NEON	Core terrestrial soil microbial communities from San Joaquin Experimental Range, Pacific Southwest, CA, USA - SJER_025-M-20170315-COMP-DNA1	Battelle Memorial Institute	3300040487	No	0	0	supratimmukherjee@lbl.gov	Supratim Mukherjee	supratimmukherjee@lbl.gov; lstanish@battelleecology.org; ryneches@lbl.gov	Supratim Mukherjee; Lee Stanish; Russell Neches	NA	lstanish@battelleecology.org	Lee Stanish	NA	USA: San Joaquin Experimental Range, Pacific Southwest, CA	Environmental	Terrestrial	Unclassified	Soil	Unclassified	Core terrestrial soil	No	USA	37.10878	-119.73228	NA	NA	NA	NA	NA	NA	3773735	12470	11907	0
3300039458	Microbiome	Permanent Draft	Soil microbial communities from Alaska and Oklahoma, USA	Soil microbial communities from CiPEHR study site in Alaska, USA - CiPEHR-AK-2010_T5	Georgia Institute of Technology	3300039458	No	0	0	NA	NA	janet.jansson@pnnl.gov; emily.graham@pnnl.gov; ryneches@lbl.gov	Janet Jansson; Emily Graham; Russell Neches	NA	kostas.konstantinidis@ce.gatech.edu	Kostas Konstantinidis	NA	USA: Alaska	Environmental	Terrestrial	Unclassified	Soil	Permafrost	Soil	No	USA	63.88306	-149.22556	NA	NA	NA	NA	NA	NA	1277881921	2511363	1687959	2
3300039749	Microbiome	Permanent Draft	Soil microbial communities from different locations in Australia	Soil microbial communities from Australia - 102.100.100/13280	Commonwealth Scientific and Industrial Research Organisation (CSIRO)	3300039749	No	0	0	NA	NA	janet.jansson@pnnl.gov; ruonan.wu@pnnl.gov; emily.graham@pnnl.gov; ryneches@lbl.gov	Janet Jansson; Ruonan Wu; Emily Graham; Russell Neches	NA	NA	NA	NA	Australia	Environmental	Terrestrial	Unclassified	Soil	Unclassified	NA	No	Australia	-39.62658	143.97147	NA	NA	NA	NA	NA	NA	40251013	86713	59448	0
3300040709	Microbiome	Permanent Draft	Soil microbial communities from different locations in Australia	Soil microbial communities from Australia - 102.100.100/14183	Commonwealth Scientific and Industrial Research Organisation (CSIRO)	3300040709	No	0	0	NA	NA	janet.jansson@pnnl.gov; ruonan.wu@pnnl.gov; emily.graham@pnnl.gov; ryneches@lbl.gov	Janet Jansson; Ruonan Wu; Emily Graham; Russell Neches	NA	NA	NA	NA	Australia	Environmental	Terrestrial	Unclassified	Soil	Unclassified	NA	No	Australia	-24.853827	147.521225	NA	NA	NA	NA	NA	NA	1152269	3062	2753	0
3300037225	Microbiome	Permanent Draft	Peatland microbial communities from Stordalen Mire, Sweden	Peatland microbial communities from Stordalen Mire, Sweden - 712 E-3-X	DOE Joint Genome Institute (JGI)	3300037225	Yes	0	0	NA	NA	saleska@email.arizona.edu; virginia.isabel.rich@gmail.com; sbingvivi@gmail.com; cronin.87@osu.edu	Scott Saleska; Virginia Rich; Fen Li; Dylan Cronin	NA	saleska@email.arizona.edu	Scott Saleska	NA	Sweden: Norrbotten County, Stordalen Mire	Environmental	Terrestrial	Unclassified	Peat	Unclassified	soil	No	Sweden	68.3533	19.0467	NA	NA	NA	NA	NA	NA	818881819	1494146	963088	11
3300040480	Microbiome	Permanent Draft	Soil microbial communities from different locations in Australia	Soil microbial communities from Australia - 102.100.100/8517	Commonwealth Scientific and Industrial Research Organisation (CSIRO)	3300040480	No	0	0	NA	NA	janet.jansson@pnnl.gov; ruonan.wu@pnnl.gov; emily.graham@pnnl.gov; ryneches@lbl.gov	Janet Jansson; Ruonan Wu; Emily Graham; Russell Neches	NA	NA	NA	NA	Australia	Environmental	Terrestrial	Unclassified	Soil	Unclassified	NA	No	Australia	-12.8649	132.78996	NA	NA	NA	NA	NA	NA	3997916	10557	9230	0
3300039949	Microbiome	Permanent Draft	Terrestrial soil microbial communities from various locations - NEON	Relocatable terrestrial soil microbial communities from Healy, Taiga, AK, USA - HEAL_046-O-20160726-COMP-DNA1	Battelle Memorial Institute	3300039949	No	0	0	supratimmukherjee@lbl.gov	Supratim Mukherjee	supratimmukherjee@lbl.gov; lstanish@battelleecology.org; ryneches@lbl.gov	Supratim Mukherjee; Lee Stanish; Russell Neches	NA	lstanish@battelleecology.org	Lee Stanish	NA	USA: Healy, Taiga, AK	Environmental	Terrestrial	Unclassified	Soil	Unclassified	Relocatable terrestrial soil	No	USA	63.87569	-149.21334	NA	NA	NA	NA	NA	NA	18933305	46521	37122	1
3300037207	Microbiome	Permanent Draft	Peatland microbial communities from Stordalen Mire, Sweden	Peatland microbial communities from Stordalen Mire, Sweden - 711 S-2-M	DOE Joint Genome Institute (JGI)	3300037207	Yes	0	0	NA	NA	saleska@email.arizona.edu; virginia.isabel.rich@gmail.com; sbingvivi@gmail.com; cronin.87@osu.edu	Scott Saleska; Virginia Rich; Fen Li; Dylan Cronin	NA	saleska@email.arizona.edu	Scott Saleska	NA	Sweden: Norrbotten County, Stordalen Mire	Environmental	Terrestrial	Unclassified	Peat	Unclassified	soil	No	Sweden	68.3532	19.0475	NA	NA	NA	NA	NA	NA	777196524	1331390	810019	4
3300040142	Microbiome	Permanent Draft	Terrestrial soil microbial communities from various locations - NEON	Relocatable terrestrial soil microbial communities from Steigerwaldt Land Services, Great Lakes, WI, USA - STEI_001-M-20160720-COMP-DNA1	Battelle Memorial Institute	3300040142	No	0	0	supratimmukherjee@lbl.gov	Supratim Mukherjee	supratimmukherjee@lbl.gov; lstanish@battelleecology.org; ryneches@lbl.gov	Supratim Mukherjee; Lee Stanish; Russell Neches	NA	lstanish@battelleecology.org	Lee Stanish	NA	USA: Steigerwaldt Land Services, Great Lakes, WI	Environmental	Terrestrial	Unclassified	Soil	Unclassified	Relocatable terrestrial soil	No	USA	45.50894	-89.58637	NA	NA	NA	NA	NA	NA	10789190	31972	29034	0
3300037434	Microbiome	Permanent Draft	Peat permafrost microbial communities from Stordalen Mire near Abisko, Sweden	Peat permafrost microbial communities from Stordalen Mire near Abisko, Sweden - III_Bog_C1	DOE Joint Genome Institute (JGI)	3300037434	Yes	0	0	NA	NA	malak.tfaily@pnnl.gov; saleska@email.arizona.edu; houghm@email.arizona.edu; virginia.isabel.rich@gmail.com; ellen.dorrepaal@umu.se; blazewicz@llnl.gov; jchanton@fsu.edu	Malak Tfaily; Scott Saleska; Moira Hough; Virginia Rich; Ellen Dorrepaal; Steven Blazewicz; Jeffrey Chanton	NA	saleska@email.arizona.edu	Scott Saleska	NA	Sweden: Abisko, Stordalen Mire	Environmental	Terrestrial	Unclassified	Peat	Unclassified	peat	No	Sweden	68.3532	19.0477	NA	NA	NA	NA	NA	NA	536768822	1131771	848901	1
3300040271	Microbiome	Permanent Draft	Soil microbial communities from different locations in Australia	Soil microbial communities from Australia - 102.100.100/12465	Commonwealth Scientific and Industrial Research Organisation (CSIRO)	3300040271	No	0	0	NA	NA	janet.jansson@pnnl.gov; ruonan.wu@pnnl.gov; emily.graham@pnnl.gov; ryneches@lbl.gov	Janet Jansson; Ruonan Wu; Emily Graham; Russell Neches	NA	NA	NA	NA	Australia	Environmental	Terrestrial	Unclassified	Soil	Unclassified	NA	No	Australia	-35.4214	148.79855	NA	NA	NA	NA	NA	NA	7560461	18741	15483	0
3300037446	Microbiome	Permanent Draft	Soil microbial communities from Nachusa Grasslands, Illinois, United States	Soil microbial communities from Nachusa Grasslands, Illinois, United States - HLP_050217	DOE Joint Genome Institute (JGI)	3300037446	Yes	0	0	NA	NA	nbarber@sdsu.edu; wswingley@niu.edu	Nicholas Barber; Wesley Swingley	NA	wswingley@niu.edu	Wesley Swingley	217	USA: Illinois	Environmental	Terrestrial	Unclassified	Soil	Grasslands	soil	No	USA	41.896	-89.3636	NA	NA	NA	NA	NA	NA	299782019	759053	620101	1
3300040121	Microbiome	Permanent Draft	Soil microbial communities from agricultural sites in Illinois, United States	Soil microbial communities from agricultural site in Illinois, United States - K6	Georgia Institute of Technology	3300040121	No	0	0	NA	NA	janet.jansson@pnnl.gov; emily.graham@pnnl.gov; ryneches@lbl.gov	Janet Jansson; Emily Graham; Russell Neches	NA	kostas.konstantinidis@ce.gatech.edu	Kostas Konstantinidis	NA	USA: Illinois	Environmental	Terrestrial	Unclassified	Soil	Agricultural land	Soil	No	USA	40.296	-89.944	NA	NA	NA	NA	NA	NA	11701215	27810	20713	0
3300037262	Microbiome	Permanent Draft	Peatland microbial communities from Stordalen Mire, Sweden	Peatland microbial communities from Stordalen Mire, Sweden - 711 P-2-S	DOE Joint Genome Institute (JGI)	3300037262	Yes	0	0	NA	NA	saleska@email.arizona.edu; virginia.isabel.rich@gmail.com; sbingvivi@gmail.com; cronin.87@osu.edu	Scott Saleska; Virginia Rich; Fen Li; Dylan Cronin	NA	saleska@email.arizona.edu	Scott Saleska	NA	Sweden: Norrbotten County, Stordalen Mire	Environmental	Terrestrial	Unclassified	Peat	Unclassified	soil	No	Sweden	68.3534	19.0472	NA	NA	NA	NA	NA	NA	1255657087	2515386	1784439	1
3300040026	Microbiome	Permanent Draft	Terrestrial soil microbial communities from various locations - NEON	Core terrestrial soil microbial communities from UNDERC, Great Lakes, MI, USA - UNDE_038-O-20160810-COMP-DNA1	Battelle Memorial Institute	3300040026	No	0	0	supratimmukherjee@lbl.gov	Supratim Mukherjee	supratimmukherjee@lbl.gov; lstanish@battelleecology.org; ryneches@lbl.gov	Supratim Mukherjee; Lee Stanish; Russell Neches	NA	lstanish@battelleecology.org	Lee Stanish	NA	USA: UNDERC, Great Lakes, MI	Environmental	Terrestrial	Unclassified	Soil	Unclassified	Core terrestrial soil	No	USA	46.23388	-89.53725	NA	NA	NA	NA	NA	NA	15809667	45599	41204	0
3300039934	Microbiome	Permanent Draft	Soil microbial communities from different locations in Australia	Soil microbial communities from Australia - 102.100.100/9442	Commonwealth Scientific and Industrial Research Organisation (CSIRO)	3300039934	No	0	0	NA	NA	janet.jansson@pnnl.gov; ruonan.wu@pnnl.gov; emily.graham@pnnl.gov; ryneches@lbl.gov	Janet Jansson; Ruonan Wu; Emily Graham; Russell Neches	NA	NA	NA	NA	Australia	Environmental	Terrestrial	Unclassified	Soil	Unclassified	NA	No	Australia	-35.4463	148.78455	NA	NA	NA	NA	NA	NA	21365410	48070	36326	1
3300040212	Microbiome	Permanent Draft	Terrestrial soil microbial communities from various locations - NEON	Core terrestrial soil microbial communities from Harvard Forest, Northeast, MA, USA - HARV_001-O-30-7-20131122-GEN-DNA1	Argonne National Laboratory	3300040212	No	0	0	supratimmukherjee@lbl.gov	Supratim Mukherjee	janet.jansson@pnnl.gov; emily.graham@pnnl.gov; ryneches@lbl.gov	Janet Jansson; Emily Graham; Russell Neches	NA	lstanish@battelleecology.org	Lee Stanish	NA	USA: Harvard Forest, Northeast, MA	Environmental	Terrestrial	Unclassified	Soil	Forest Soil	Core terrestrial soil	No	USA	42.5369	-72.17266	NA	NA	NA	NA	NA	NA	9527095	26880	24817	0
3300036894	Microbiome	Permanent Draft	Peatland microbial communities from Stordalen Mire, Sweden	Peat soil microbial communities from Stordalen Mire, Sweden - 714 S3 5-9	DOE Joint Genome Institute (JGI)	3300036894	Yes	0	0	NA	NA	saleska@email.arizona.edu; virginia.isabel.rich@gmail.com; sbingvivi@gmail.com; cronin.87@osu.edu	Scott Saleska; Virginia Rich; Fen Li; Dylan Cronin	NA	saleska@email.arizona.edu	Scott Saleska	NA	Sweden: Norrbotten County, Stordalen Mire	Environmental	Terrestrial	Unclassified	Peat	Unclassified	soil	No	Sweden	68.3531	19.0476	NA	NA	NA	NA	NA	NA	862621634	1619205	1073282	4
3300040523	Microbiome	Permanent Draft	Soil microbial communities from different locations in Australia	Soil microbial communities from Australia - 102.100.100/12428	Commonwealth Scientific and Industrial Research Organisation (CSIRO)	3300040523	No	0	0	NA	NA	ruonan.wu@pnnl.gov; emily.graham@pnnl.gov; ryneches@lbl.gov; janet.jansson@pnnl.gov	Ruonan Wu; Emily Graham; Russell Neches; Janet Jansson	NA	NA	NA	NA	Australia	Environmental	Terrestrial	Unclassified	Soil	Unclassified	NA	No	Australia	-42.105769	148.336683	NA	NA	NA	NA	NA	NA	2690290	7205	6201	0
3300037138	Microbiome	Permanent Draft	Peatland microbial communities from Stordalen Mire, Sweden	Peatland microbial communities from Stordalen Mire, Sweden - 714 P3 30-34	DOE Joint Genome Institute (JGI)	3300037138	Yes	0	0	NA	NA	saleska@email.arizona.edu; virginia.isabel.rich@gmail.com; sbingvivi@gmail.com; cronin.87@osu.edu	Scott Saleska; Virginia Rich; Fen Li; Dylan Cronin	NA	saleska@email.arizona.edu	Scott Saleska	NA	Sweden: Norrbotten County, Stordalen Mire	Environmental	Terrestrial	Unclassified	Peat	Unclassified	soil	No	Sweden	68.3532	19.0466	NA	NA	NA	NA	NA	NA	807759379	1397058	831922	2
3300036912	Microbiome	Permanent Draft	Peatland microbial communities from Stordalen Mire, Sweden	Peat soil microbial communities from Stordalen Mire, Sweden - 715 E2 20-24	DOE Joint Genome Institute (JGI)	3300036912	Yes	0	0	NA	NA	saleska@email.arizona.edu; virginia.isabel.rich@gmail.com; sbingvivi@gmail.com; cronin.87@osu.edu	Scott Saleska; Virginia Rich; Fen Li; Dylan Cronin	NA	saleska@email.arizona.edu	Scott Saleska	NA	Sweden: Norrbotten County, Stordalen Mire	Environmental	Terrestrial	Unclassified	Peat	Unclassified	soil	No	Sweden	68.3533	19.0468	NA	NA	NA	NA	NA	NA	582583203	1137462	794186	5
3300039807	Microbiome	Permanent Draft	Terrestrial soil microbial communities from various locations - NEON	Relocatable terrestrial soil microbial communities from Delta Junction, Taiga, AK, USA - DEJU_006-O-20170620-COMP-DNA1	Battelle Memorial Institute	3300039807	No	0	0	supratimmukherjee@lbl.gov	Supratim Mukherjee	supratimmukherjee@lbl.gov; lstanish@battelleecology.org; ryneches@lbl.gov	Supratim Mukherjee; Lee Stanish; Russell Neches	NA	lstanish@battelleecology.org	Lee Stanish	NA	USA: Delta Junction, Taiga, AK	Environmental	Terrestrial	Unclassified	Soil	Unclassified	Relocatable terrestrial soil	No	USA	63.88112	-145.75136	NA	NA	NA	NA	NA	NA	31894628	75115	60468	1
3300039444	Microbiome	Permanent Draft	Terrestrial soil microbial communities from rice fields in China	Terrestrial soil microbial communities from rice field in Sanya, Hainan, China - 36HSY	Shanghai Personal Biotechnology Co., Ltd.	3300039444	No	0	0	emily.graham@pnnl.gov	Emily Graham	emily.graham@pnnl.gov; ryneches@lbl.gov; xjzhang68@sjtu.edu.cn	Emily Graham; Russell Neches; Xiaojun Zhang	NA	xjzhang68@sjtu.edu.cn	Xiaojun Zhang	NA	China: Sanya, Hainan	Environmental	Terrestrial	Unclassified	Soil	Agricultural	Terrestrial soil	No	China	109.38	18.32	NA	NA	NA	NA	NA	NA	3550576074	8660307	6807267	3
3300040217	Microbiome	Permanent Draft	Soil microbial communities from different locations in Australia	Soil microbial communities from Australia - 102.100.100/9508	Commonwealth Scientific and Industrial Research Organisation (CSIRO)	3300040217	No	0	0	NA	NA	janet.jansson@pnnl.gov; ruonan.wu@pnnl.gov; emily.graham@pnnl.gov; ryneches@lbl.gov	Janet Jansson; Ruonan Wu; Emily Graham; Russell Neches	NA	NA	NA	NA	Australia	Environmental	Terrestrial	Unclassified	Soil	Unclassified	NA	No	Australia	-30.77565	138.7976	NA	NA	NA	NA	NA	NA	9162448	20961	15634	0
3300038479	Microbiome	Permanent Draft	Peatland microbial communities from Stordalen Mire, Sweden	Peat soil microbial communities from Stordalen Mire, Sweden - 715 P2 1-5	DOE Joint Genome Institute (JGI)	3300038479	Yes	0	0	NA	NA	saleska@email.arizona.edu; virginia.isabel.rich@gmail.com; sbingvivi@gmail.com; cronin.87@osu.edu	Scott Saleska; Virginia Rich; Fen Li; Dylan Cronin	NA	saleska@email.arizona.edu	Scott Saleska	NA	Sweden: Norrbotten County, Stordalen Mire	Environmental	Terrestrial	Unclassified	Peat	Unclassified	soil	No	Sweden	68.3534	19.0472	NA	NA	NA	NA	NA	NA	1075311839	2234042	1628516	0
3300037476	Microbiome	Permanent Draft	Soil microbial communities from Nachusa Grasslands, Illinois, United States	Soil microbial communities from Nachusa Grasslands, Illinois, United States - CCW_050217	DOE Joint Genome Institute (JGI)	3300037476	Yes	0	0	NA	NA	nbarber@sdsu.edu; wswingley@niu.edu	Nicholas Barber; Wesley Swingley	NA	wswingley@niu.edu	Wesley Swingley	217	USA: Illinois	Environmental	Terrestrial	Unclassified	Soil	Grasslands	soil	No	USA	41.9035	-89.3341	NA	NA	NA	NA	NA	NA	781313183	2104522	1827690	0
3300039883	Microbiome	Permanent Draft	Soil microbial communities from different locations in Australia	Soil microbial communities from Australia - 102.100.100/8132	Commonwealth Scientific and Industrial Research Organisation (CSIRO)	3300039883	No	0	0	NA	NA	janet.jansson@pnnl.gov; ruonan.wu@pnnl.gov; emily.graham@pnnl.gov; ryneches@lbl.gov	Janet Jansson; Ruonan Wu; Emily Graham; Russell Neches	NA	NA	NA	NA	Australia	Environmental	Terrestrial	Unclassified	Soil	Unclassified	NA	No	Australia	-33.93133333	119.9996667	NA	NA	NA	NA	NA	NA	23638130	47019	31516	1
3300040481	Microbiome	Permanent Draft	Terrestrial soil microbial communities from various locations - NEON	Core terrestrial soil microbial communities from Talladega National Forest, Ozarks Complex, AL, USA - TALL_007-M-20170612-COMP-DNA1	Battelle Memorial Institute	3300040481	No	0	0	supratimmukherjee@lbl.gov	Supratim Mukherjee	supratimmukherjee@lbl.gov; lstanish@battelleecology.org; ryneches@lbl.gov	Supratim Mukherjee; Lee Stanish; Russell Neches	NA	lstanish@battelleecology.org	Lee Stanish	NA	USA: Talladega National Forest, Ozarks Complex, AL	Environmental	Terrestrial	Unclassified	Soil	Forest Soil	Core terrestrial soil	No	USA	32.95046	-87.39327	NA	NA	NA	NA	NA	NA	3961077	11539	11027	0
3300039643	Microbiome	Permanent Draft	Soil microbial communities from different locations in Australia	Soil microbial communities from Australia - 102.100.100/15961	Commonwealth Scientific and Industrial Research Organisation (CSIRO)	3300039643	No	0	0	NA	NA	janet.jansson@pnnl.gov; ruonan.wu@pnnl.gov; emily.graham@pnnl.gov; ryneches@lbl.gov	Janet Jansson; Ruonan Wu; Emily Graham; Russell Neches	NA	NA	NA	NA	Australia	Environmental	Terrestrial	Unclassified	Soil	Unclassified	NA	No	Australia	-42.61742	147.42263	NA	NA	NA	NA	NA	NA	62869237	123977	79058	0
3300035690	Microbiome	Permanent Draft	Forest soil microbial communities from Eldorado National Forest, California, USA	Forest soil microbial communities from Eldorado National Forest, California, USA - SNFC_MG_CLV_1.2	DOE Joint Genome Institute (JGI)	3300035690	Yes	0	0	NA	NA	shart4@ucmerced.edu; cnidariancubozoa@gmail.com; ndove7@gmail.com; ndove@ucmerced.edu	Stephen Hart; Sabah Ul-Hasan; Nicholas Dove; Nicholas C. Dove	NA	ndove7@gmail.com	Nicholas Dove	NA	USA: California	Environmental	Terrestrial	Unclassified	Soil	Forest Soil	soil	No	USA	38.7866	-120.4291	NA	NA	NA	NA	NA	NA	2325475568	5913297	4835119	0
3300037367	Microbiome	Permanent Draft	Peatland microbial communities from Stordalen Mire, Sweden	Peat soil microbial communities from Stordalen Mire, Sweden - 717 P2 1-5 (v2)	DOE Joint Genome Institute (JGI)	3300037367	Yes	0	0	NA	NA	virginia.isabel.rich@gmail.com; saleska@email.arizona.edu; sbingvivi@gmail.com; cronin.87@osu.edu	Virginia Rich; Scott Saleska; Fen Li; Dylan Cronin	NA	saleska@email.arizona.edu	Scott Saleska	0	Sweden: Norrbotten County, Stordalen Mire	Environmental	Terrestrial	Unclassified	Peat	Unclassified	soil	No	Sweden	68.3534	19.0472	NA	NA	NA	NA	NA	NA	977569707	1966691	1392769	2
3300040197	Microbiome	Permanent Draft	Soil microbial communities from different locations in Australia	Soil microbial communities from Australia - 102.100.100/12836	Commonwealth Scientific and Industrial Research Organisation (CSIRO)	3300040197	No	0	0	NA	NA	janet.jansson@pnnl.gov; ruonan.wu@pnnl.gov; emily.graham@pnnl.gov; ryneches@lbl.gov	Janet Jansson; Ruonan Wu; Emily Graham; Russell Neches	NA	NA	NA	NA	Australia	Environmental	Terrestrial	Unclassified	Soil	Unclassified	NA	No	Australia	-27.386111	152.878872	NA	NA	NA	NA	NA	NA	10256330	25769	20705	0
3300037353	Microbiome	Permanent Draft	Peatland microbial communities from Stordalen Mire, Sweden	Peat soil microbial communities from Stordalen Mire, Sweden - 715 P3 30-34	DOE Joint Genome Institute (JGI)	3300037353	Yes	0	0	NA	NA	saleska@email.arizona.edu; virginia.isabel.rich@gmail.com; sbingvivi@gmail.com; cronin.87@osu.edu	Scott Saleska; Virginia Rich; Fen Li; Dylan Cronin	NA	saleska@email.arizona.edu	Scott Saleska	NA	Sweden: Norrbotten County, Stordalen Mire	Environmental	Terrestrial	Unclassified	Peat	Unclassified	soil	No	Sweden	68.3534	19.0472	NA	NA	NA	NA	NA	NA	745640211	1254049	718697	2
3300040665	Microbiome	Permanent Draft	Terrestrial soil microbial communities from various locations - NEON	Relocatable terrestrial soil microbial communities from Niwot Ridge Mountain Research Station, Southern Rockies & Colorado Plateau, CO, USA - STER_005-M-20160816-COMP-DNA1	Battelle Memorial Institute	3300040665	No	0	0	supratimmukherjee@lbl.gov	Supratim Mukherjee	supratimmukherjee@lbl.gov; lstanish@battelleecology.org; ryneches@lbl.gov	Supratim Mukherjee; Lee Stanish; Russell Neches	NA	lstanish@battelleecology.org	Lee Stanish	NA	USA: Niwot Ridge Mountain Research Station, Southern Rockies & Colorado Plateau, CO	Environmental	Terrestrial	Unclassified	Soil	Unclassified	Relocatable terrestrial soil	No	USA	40.4619	-103.0293	NA	NA	NA	NA	NA	NA	1421768	4409	4052	0
3300033825	Microbiome	Permanent Draft	Peatland microbial communities from Stordalen Mire, Sweden	Peat soil microbial communities from Stordalen Mire, Sweden - 714 E1 1-5	DOE Joint Genome Institute (JGI)	3300033825	Yes	0	0	NA	NA	saleska@email.arizona.edu; virginia.isabel.rich@gmail.com; sbingvivi@gmail.com; cronin.87@osu.edu	Scott Saleska; Virginia Rich; Fen Li; Dylan Cronin	NA	saleska@email.arizona.edu	Scott Saleska	NA	Sweden: Norrbotten County, Stordalen Mire	Environmental	Terrestrial	Unclassified	Peat	Unclassified	soil	No	Sweden	68.3533	19.0467	NA	NA	NA	NA	NA	NA	188040273	501210	430891	0
3300033743	Microbiome	Permanent Draft	Peatland microbial communities from Stordalen Mire, Sweden	Peat soil microbial communities from Stordalen Mire, Sweden - 714 E1 5-9	DOE Joint Genome Institute (JGI)	3300033743	Yes	0	0	NA	NA	saleska@email.arizona.edu; virginia.isabel.rich@gmail.com; sbingvivi@gmail.com; cronin.87@osu.edu	Scott Saleska; Virginia Rich; Fen Li; Dylan Cronin	NA	saleska@email.arizona.edu	Scott Saleska	NA	Sweden: Norrbotten County, Stordalen Mire	Environmental	Terrestrial	Unclassified	Peat	Unclassified	soil	No	Sweden	68.3533	19.0467	NA	NA	NA	NA	NA	NA	275979700	664864	542911	0
3300039885	Microbiome	Permanent Draft	Terrestrial soil microbial communities from various locations - NEON	Core terrestrial soil microbial communities from Harvard Forest, Northeast, MA, USA - HARV_033-O-20170801-COMP-DNA1	Battelle Memorial Institute	3300039885	No	0	0	supratimmukherjee@lbl.gov	Supratim Mukherjee	ryneches@lbl.gov; supratimmukherjee@lbl.gov; lstanish@battelleecology.org	Russell Neches; Supratim Mukherjee; Lee Stanish	NA	lstanish@battelleecology.org	Lee Stanish	NA	USA: Harvard Forest, Northeast, MA	Environmental	Terrestrial	Unclassified	Soil	Forest Soil	Core terrestrial soil	No	USA	42.5369	-72.17266	NA	NA	NA	NA	NA	NA	23395106	66697	60595	0
3300040570	Microbiome	Permanent Draft	Terrestrial soil microbial communities from various locations - NEON	Relocatable terrestrial soil microbial communities from Disney Wilderness Preserve, Southeast, FL, USA - DSNY_016-M-20130731-COMP-DNA1	Argonne National Laboratory	3300040570	No	0	0	supratimmukherjee@lbl.gov	Supratim Mukherjee	supratimmukherjee@lbl.gov; lstanish@battelleecology.org; ryneches@lbl.gov	Supratim Mukherjee; Lee Stanish; Russell Neches	NA	lstanish@battelleecology.org	Lee Stanish	NA	USA: Disney Wilderness Preserve, Southeast, FL	Environmental	Terrestrial	Unclassified	Soil	Unclassified	Relocatable terrestrial soil	No	USA	28.12504	-81.4362	NA	NA	NA	NA	NA	NA	2214058	7124	6580	0
3300038777	Microbiome	Permanent Draft	Peat microbial communities from Degero Stormyr, Kulbacksliden Experimental Forest, Vasterbotten, Sweden	Peat microbial communities from Degero Stormyr, Kulbacksliden Experimental Forest, Vasterbotten, Sweden - Degero_peatbog56	BILS	3300038777	Yes	0	0	NA	NA	NA	NA	NA	NA	NA	NA	Sweden: Vasterbotten	Environmental	Terrestrial	Unclassified	Peat	Unclassified	peat	No	Sweden	64.1833	19.55	NA	NA	NA	NA	NA	NA	2450503	6073	4851	0
3300038342	Microbiome	Permanent Draft	Permafrost microbial communities from Nunavut, Canada to study carbon cycling	Permafrost microbial communities from Nunavut, Canada - A15_5cm_0M	University of Tennessee	3300038342	Yes	0	0	NA	NA	NA	NA	NA	NA	NA	NA	Canada: Axel Heiberg Island, Nunavut	Environmental	Terrestrial	Unclassified	Soil	Permafrost	Permafrost	No	Canada	NA	NA	NA	NA	NA	NA	NA	NA	35486910	98099	82577	0
3300040176	Microbiome	Permanent Draft	Terrestrial soil microbial communities from various locations - NEON	Relocatable terrestrial soil microbial communities from Delta Junction, Taiga, AK, USA - DEJU_047-O-20170621-COMP-DNA1	Battelle Memorial Institute	3300040176	No	0	0	supratimmukherjee@lbl.gov	Supratim Mukherjee	supratimmukherjee@lbl.gov; lstanish@battelleecology.org; ryneches@lbl.gov	Supratim Mukherjee; Lee Stanish; Russell Neches	NA	lstanish@battelleecology.org	Lee Stanish	NA	USA: Delta Junction, Taiga, AK	Environmental	Terrestrial	Unclassified	Soil	Unclassified	Relocatable terrestrial soil	No	USA	63.88112	-145.75136	NA	NA	NA	NA	NA	NA	8254921	24096	22033	0
3300037449	Microbiome	Permanent Draft	Peatland microbial communities from Stordalen Mire, Sweden	Peat soil microbial communities from Stordalen Mire, Sweden - 717 S2 30-34 (v2)	DOE Joint Genome Institute (JGI)	3300037449	Yes	0	0	NA	NA	virginia.isabel.rich@gmail.com; saleska@email.arizona.edu; sbingvivi@gmail.com; cronin.87@osu.edu	Virginia Rich; Scott Saleska; Fen Li; Dylan Cronin	NA	saleska@email.arizona.edu	Scott Saleska	0	Sweden: Norrbotten County, Stordalen Mire	Environmental	Terrestrial	Unclassified	Peat	Unclassified	soil	No	Sweden	68.3532	19.0474	NA	NA	NA	NA	NA	NA	574902459	963891	567310	6
3300037403	Microbiome	Permanent Draft	Peat permafrost microbial communities from Stordalen Mire near Abisko, Sweden	Peat permafrost microbial communities from Stordalen Mire near Abisko, Sweden - I_Bog_C3	DOE Joint Genome Institute (JGI)	3300037403	Yes	0	0	NA	NA	malak.m.tfaily@gmail.com; saleska@email.arizona.edu; houghm@email.arizona.edu; virginia.isabel.rich@gmail.com; ellen.dorrepaal@umu.se; blazewicz@llnl.gov; jchanton@fsu.edu	Malak Tfaily; Scott Saleska; Moira Hough; Virginia Rich; Ellen Dorrepaal; Steven Blazewicz; Jeffrey Chanton	NA	saleska@email.arizona.edu	Scott Saleska	NA	Sweden: Abisko, Stordalen Mire	Environmental	Terrestrial	Unclassified	Peat	Unclassified	peat	No	Sweden	68.3532	19.0477	NA	NA	NA	NA	NA	NA	431937000	924676	703855	2
3300039762	Microbiome	Permanent Draft	Soil microbial communities from agricultural sites in Illinois, United States	Soil microbial communities from agricultural site in Illinois, United States - K15	Georgia Institute of Technology	3300039762	No	0	0	NA	NA	janet.jansson@pnnl.gov; emily.graham@pnnl.gov; ryneches@lbl.gov	Janet Jansson; Emily Graham; Russell Neches	NA	kostas.konstantinidis@ce.gatech.edu	Kostas Konstantinidis	NA	USA: Illinois	Environmental	Terrestrial	Unclassified	Soil	Agricultural land	Soil	No	USA	40.075	-88.242	NA	NA	NA	NA	NA	NA	42145713	97401	75168	1
3300039566	Microbiome	Permanent Draft	Tundra field soil microbial communities from Alaska Tundra, USA	Tundra field soil microbial communities from Alaska Tundra, USA - AK5YR 5T 45-55cm	Georgia Institute of Technology	3300039566	No	0	0	NA	NA	janet.jansson@pnnl.gov; emily.graham@pnnl.gov; ryneches@lbl.gov	Janet Jansson; Emily Graham; Russell Neches	NA	kostas.konstantinidis@ce.gatech.edu	Kostas Konstantinidis	455.05	USA: Alaska	Environmental	Terrestrial	Unclassified	Soil	Unclassified	Tundra field soil	No	USA	63.88306	-149.22556	NA	NA	NA	NA	NA	NA	117090467	253761	181336	1
3300040576	Microbiome	Permanent Draft	Terrestrial soil microbial communities from various locations - NEON	Relocatable terrestrial soil microbial communities from Niwot Ridge Mountain Research Station, Southern Rockies & Colorado Plateau, CO, USA - STER_026-M-20170605-COMP-DNA1	Battelle Memorial Institute	3300040576	No	0	0	supratimmukherjee@lbl.gov	Supratim Mukherjee	supratimmukherjee@lbl.gov; lstanish@battelleecology.org; ryneches@lbl.gov	Supratim Mukherjee; Lee Stanish; Russell Neches	NA	lstanish@battelleecology.org	Lee Stanish	NA	USA: Niwot Ridge Mountain Research Station, Southern Rockies & Colorado Plateau, CO	Environmental	Terrestrial	Unclassified	Soil	Unclassified	Relocatable terrestrial soil	No	USA	40.4619	-103.0293	NA	NA	NA	NA	NA	NA	2097424	6390	5831	0
3300035167	Microbiome	Permanent Draft	Soil microbial communities from SRUC Craibstone Estate, Aberdeen, Scotland, United Kingdom	Soil microbial communities from SRUC Craibstone Estate, Aberdeen, Scotland, United Kingdom - 12_7.5_N_13_3	DOE Joint Genome Institute (JGI)	3300035167	Yes	0	0	NA	NA	timothy.vogel@ec-lyon.fr; graeme.nicol@ec-lyon.fr; christina.hazard@ec-lyon.fr	Timothy Vogel; Graeme Nicol; Christina Hazard	NA	graeme.nicol@ec-lyon.fr	Graeme Nicol	103	United Kingdom: Aberdeen, Scotland	Environmental	Terrestrial	Unclassified	Soil	Agricultural	soil	No	United Kingdom	57.1863	-2.2145	NA	NA	NA	NA	NA	NA	1295017013	3134039	2434331	1
3300036902	Microbiome	Permanent Draft	Peatland microbial communities from Stordalen Mire, Sweden	Peat soil microbial communities from Stordalen Mire, Sweden - 715 P2 10-14	DOE Joint Genome Institute (JGI)	3300036902	Yes	0	0	NA	NA	saleska@email.arizona.edu; virginia.isabel.rich@gmail.com; sbingvivi@gmail.com; cronin.87@osu.edu	Scott Saleska; Virginia Rich; Fen Li; Dylan Cronin	NA	saleska@email.arizona.edu	Scott Saleska	NA	Sweden: Norrbotten County, Stordalen Mire	Environmental	Terrestrial	Unclassified	Peat	Unclassified	soil	No	Sweden	68.3534	19.0472	NA	NA	NA	NA	NA	NA	597565727	1116365	735157	1
3300040231	Microbiome	Permanent Draft	Terrestrial soil microbial communities from various locations - NEON	Core terrestrial soil microbial communities from Guanica Forest, Atlantic Neotropical, PR, USA - GUAN_042-M-20161004-COMP-DNA1	Battelle Memorial Institute	3300040231	No	0	0	supratimmukherjee@lbl.gov	Supratim Mukherjee	supratimmukherjee@lbl.gov; lstanish@battelleecology.org; ryneches@lbl.gov	Supratim Mukherjee; Lee Stanish; Russell Neches	NA	lstanish@battelleecology.org	Lee Stanish	NA	USA: Guanica Forest, Atlantic Neotropical, PR	Environmental	Terrestrial	Unclassified	Soil	Forest Soil	Core terrestrial soil	No	USA	17.96955	-66.8687	NA	NA	NA	NA	NA	NA	7642079	23054	20383	0
3300039880	Microbiome	Permanent Draft	Soil microbial communities from different locations in Australia	Soil microbial communities from Australia - 102.100.100/12880	Commonwealth Scientific and Industrial Research Organisation (CSIRO)	3300039880	No	0	0	NA	NA	janet.jansson@pnnl.gov; ruonan.wu@pnnl.gov; emily.graham@pnnl.gov; ryneches@lbl.gov	Janet Jansson; Ruonan Wu; Emily Graham; Russell Neches	NA	NA	NA	NA	Australia	Environmental	Terrestrial	Unclassified	Soil	Unclassified	NA	No	Australia	-12.50916	135.81029	NA	NA	NA	NA	NA	NA	24071293	58743	46966	0
3300037105	Microbiome	Permanent Draft	Peatland microbial communities from Stordalen Mire, Sweden	Peatland microbial communities from Stordalen Mire, Sweden - 712 E-2-D	DOE Joint Genome Institute (JGI)	3300037105	Yes	0	0	NA	NA	saleska@email.arizona.edu; virginia.isabel.rich@gmail.com; sbingvivi@gmail.com; cronin.87@osu.edu	Scott Saleska; Virginia Rich; Fen Li; Dylan Cronin	NA	saleska@email.arizona.edu	Scott Saleska	NA	Sweden: Norrbotten County, Stordalen Mire	Environmental	Terrestrial	Unclassified	Peat	Unclassified	soil	No	Sweden	68.3533	19.0466	NA	NA	NA	NA	NA	NA	838538272	1645066	1156701	2
3300039491	Microbiome	Permanent Draft	Tundra field soil microbial communities from Alaska Tundra, USA	Tundra field soil microbial communities from Alaska Tundra, USA - AK5YR 1T 15-25cm	Georgia Institute of Technology	3300039491	No	0	0	NA	NA	janet.jansson@pnnl.gov; emily.graham@pnnl.gov; ryneches@lbl.gov	Janet Jansson; Emily Graham; Russell Neches	NA	kostas.konstantinidis@ce.gatech.edu	Kostas Konstantinidis	455.05	USA: Alaska	Environmental	Terrestrial	Unclassified	Soil	Unclassified	Tundra field soil	No	USA	63.88306	-149.22556	NA	NA	NA	NA	NA	NA	257461374	552253	402495	2
3300040597	Microbiome	Permanent Draft	Soil microbial communities from different locations in Australia	Soil microbial communities from Australia - 102.100.100/8076	Commonwealth Scientific and Industrial Research Organisation (CSIRO)	3300040597	No	0	0	NA	NA	janet.jansson@pnnl.gov; ruonan.wu@pnnl.gov; emily.graham@pnnl.gov; ryneches@lbl.gov	Janet Jansson; Ruonan Wu; Emily Graham; Russell Neches	NA	NA	NA	NA	Australia	Environmental	Terrestrial	Unclassified	Soil	Unclassified	NA	No	Australia	-30.18156667	115.2115667	NA	NA	NA	NA	NA	NA	1752244	4609	4126	0
3300036876	Microbiome	Permanent Draft	Peatland microbial communities from Stordalen Mire, Sweden	Peat soil microbial communities from Stordalen Mire, Sweden - 713 S-1-M	DOE Joint Genome Institute (JGI)	3300036876	Yes	0	0	NA	NA	saleska@email.arizona.edu; virginia.isabel.rich@gmail.com; sbingvivi@gmail.com; cronin.87@osu.edu	Scott Saleska; Virginia Rich; Fen Li; Dylan Cronin	NA	saleska@email.arizona.edu	Scott Saleska	NA	Sweden: Norrbotten County, Stordalen Mire	Environmental	Terrestrial	Unclassified	Peat	Unclassified	soil	No	Sweden	68.3532	19.0474	NA	NA	NA	NA	NA	NA	685707086	1140508	663279	3
3300040364	Microbiome	Permanent Draft	Terrestrial soil microbial communities from various locations - NEON	Relocatable terrestrial soil microbial communities from Klemme Range Research Station, Southern Plains, OK, USA - OAES_007-M-20170627-COMP-DNA1	Battelle Memorial Institute	3300040364	No	0	0	supratimmukherjee@lbl.gov	Supratim Mukherjee	supratimmukherjee@lbl.gov; lstanish@battelleecology.org; ryneches@lbl.gov	Supratim Mukherjee; Lee Stanish; Russell Neches	NA	lstanish@battelleecology.org	Lee Stanish	NA	USA: Klemme Range Research Station, Southern Plains, OK	Environmental	Terrestrial	Unclassified	Soil	Unclassified	Relocatable terrestrial soil	No	USA	35.41059	-99.05879	NA	NA	NA	NA	NA	NA	6355005	18746	16756	0
3300037549	Microbiome	Permanent Draft	Peatland microbial communities from Stordalen Mire, Sweden	Peat soil microbial communities from Stordalen Mire, Sweden - 717 E1 1-5 (v2)	DOE Joint Genome Institute (JGI)	3300037549	Yes	0	0	NA	NA	virginia.isabel.rich@gmail.com; saleska@email.arizona.edu; sbingvivi@gmail.com; cronin.87@osu.edu	Virginia Rich; Scott Saleska; Fen Li; Dylan Cronin	NA	saleska@email.arizona.edu	Scott Saleska	0	Sweden: Norrbotten County, Stordalen Mire	Environmental	Terrestrial	Unclassified	Peat	Unclassified	soil	No	Sweden	68.3532	19.0469	NA	NA	NA	NA	NA	NA	1272465259	2577752	1844805	9
3300039912	Microbiome	Permanent Draft	Soil microbial communities from different locations in Australia	Soil microbial communities from Australia - 102.100.100/7083	Commonwealth Scientific and Industrial Research Organisation (CSIRO)	3300039912	No	0	0	NA	NA	janet.jansson@pnnl.gov; ruonan.wu@pnnl.gov; emily.graham@pnnl.gov; ryneches@lbl.gov	Janet Jansson; Ruonan Wu; Emily Graham; Russell Neches	NA	NA	NA	NA	Australia	Environmental	Terrestrial	Unclassified	Soil	Unclassified	NA	No	Australia	-32.82003333	116.4136333	NA	NA	NA	NA	NA	NA	22320416	50013	38460	0
3300037181	Microbiome	Permanent Draft	Peatland microbial communities from Stordalen Mire, Sweden	Peat soil microbial communities from Stordalen Mire, Sweden - 713 S-2-S	DOE Joint Genome Institute (JGI)	3300037181	Yes	0	0	NA	NA	saleska@email.arizona.edu; virginia.isabel.rich@gmail.com; sbingvivi@gmail.com; cronin.87@osu.edu	Scott Saleska; Virginia Rich; Fen Li; Dylan Cronin	NA	saleska@email.arizona.edu	Scott Saleska	NA	Sweden: Norrbotten County, Stordalen Mire	Environmental	Terrestrial	Unclassified	Peat	Unclassified	soil	No	Sweden	68.3532	19.0475	NA	NA	NA	NA	NA	NA	710997328	1297288	838979	3
3300040039	Microbiome	Permanent Draft	Terrestrial microbial communites from a soil warming plot in Okalahoma, USA	Terrestrial microbial communites from a soil warming plot in Okalahoma, USA - T3	Georgia Institute of Technology	3300040039	No	0	0	NA	NA	janet.jansson@pnnl.gov; emily.graham@pnnl.gov; ryneches@lbl.gov	Janet Jansson; Emily Graham; Russell Neches	NA	kostas.konstantinidis@ce.gatech.edu	Kostas Konstantinidis	NA	USA: Kessler Farm Field Laboratory (KFFL), Okalahoma	Environmental	Terrestrial	Unclassified	Soil	Unclassified	Terrestrial	No	USA	34.975667	-97.519	NA	NA	NA	NA	NA	NA	14849247	45016	38828	0
3300037107	Microbiome	Permanent Draft	Peatland microbial communities from Stordalen Mire, Sweden	Peatland microbial communities from Stordalen Mire, Sweden - 713 C-1-X0	DOE Joint Genome Institute (JGI)	3300037107	Yes	0	0	NA	NA	saleska@email.arizona.edu; virginia.isabel.rich@gmail.com; sbingvivi@gmail.com; cronin.87@osu.edu	Scott Saleska; Virginia Rich; Fen Li; Dylan Cronin	NA	saleska@email.arizona.edu	Scott Saleska	NA	Sweden: Norrbotten County, Stordalen Mire	Environmental	Terrestrial	Unclassified	Peat	Unclassified	soil	No	Sweden	68.3544	19.048	NA	NA	NA	NA	NA	NA	670549265	1316054	923624	4
3300039839	Microbiome	Permanent Draft	Soil microbial communities from different locations in Australia	Soil microbial communities from Australia - 102.100.100/12860	Commonwealth Scientific and Industrial Research Organisation (CSIRO)	3300039839	No	0	0	NA	NA	janet.jansson@pnnl.gov; ruonan.wu@pnnl.gov; emily.graham@pnnl.gov; ryneches@lbl.gov	Janet Jansson; Ruonan Wu; Emily Graham; Russell Neches	NA	NA	NA	NA	Australia	Environmental	Terrestrial	Unclassified	Soil	Unclassified	NA	No	Australia	-22.282754	133.249341	NA	NA	NA	NA	NA	NA	27758139	59366	43992	0
3300040456	Microbiome	Permanent Draft	Terrestrial soil microbial communities from various locations - NEON	Core terrestrial soil microbial communities from LBJ National Grassland , Southern Plains, TX, USA - CLBJ_006-M-20170412-COMP-DNA1	Battelle Memorial Institute	3300040456	No	0	0	supratimmukherjee@lbl.gov	Supratim Mukherjee	supratimmukherjee@lbl.gov; lstanish@battelleecology.org; ryneches@lbl.gov	Supratim Mukherjee; Lee Stanish; Russell Neches	NA	lstanish@battelleecology.org	Lee Stanish	NA	USA: LBJ National Grassland , Southern Plains, TX	Environmental	Terrestrial	Unclassified	Soil	Unclassified	Core terrestrial soil	No	USA	33.40123	-97.57	NA	NA	NA	NA	NA	NA	3424492	10961	10146	0
3300040014	Microbiome	Permanent Draft	Soil microbial communities from different locations in Australia	Soil microbial communities from Australia - 102.100.100/12523	Commonwealth Scientific and Industrial Research Organisation (CSIRO)	3300040014	No	0	0	NA	NA	janet.jansson@pnnl.gov; ruonan.wu@pnnl.gov; emily.graham@pnnl.gov; ryneches@lbl.gov	Janet Jansson; Ruonan Wu; Emily Graham; Russell Neches	NA	NA	NA	NA	Australia	Environmental	Terrestrial	Unclassified	Soil	Unclassified	NA	No	Australia	-30.20092802	149.597209	NA	NA	NA	NA	NA	NA	15923416	35429	26229	0
3300040466	Microbiome	Permanent Draft	Terrestrial soil microbial communities from various locations - NEON	Core terrestrial soil microbial communities from Central Plains Experimental Range, Central Plains, CO, USA - CPER_001-M-20130701-COMP-DNA1	Argonne National Laboratory	3300040466	No	0	0	supratimmukherjee@lbl.gov	Supratim Mukherjee	janet.jansson@pnnl.gov; emily.graham@pnnl.gov; ryneches@lbl.gov	Janet Jansson; Emily Graham; Russell Neches	NA	lstanish@battelleecology.org	Lee Stanish	NA	USA: Central Plains Experimental Range, Central Plains, CO	Environmental	Terrestrial	Unclassified	Soil	Unclassified	Core terrestrial soil	No	USA	40.81553	-104.7456	NA	NA	NA	NA	NA	NA	3316179	9109	8036	0
3300040588	Microbiome	Permanent Draft	Terrestrial soil microbial communities from various locations - NEON	Core terrestrial soil microbial communities from Ordway-Swisher Biological Station, Southeast, FL, USA - OSBS_026-M-20170711-COMP-DNA1	Battelle Memorial Institute	3300040588	No	0	0	supratimmukherjee@lbl.gov	Supratim Mukherjee	supratimmukherjee@lbl.gov; lstanish@battelleecology.org; ryneches@lbl.gov	Supratim Mukherjee; Lee Stanish; Russell Neches	NA	lstanish@battelleecology.org	Lee Stanish	NA	USA: Ordway-Swisher Biological Station, Southeast, FL	Environmental	Terrestrial	Unclassified	Soil	Unclassified	Core terrestrial soil	No	USA	29.68927	-81.99343	NA	NA	NA	NA	NA	NA	1890294	5329	4983	0
3300037100	Microbiome	Permanent Draft	Peatland microbial communities from Stordalen Mire, Sweden	Peatland microbial communities from Stordalen Mire, Sweden - 712 S-1-S	DOE Joint Genome Institute (JGI)	3300037100	Yes	0	0	NA	NA	saleska@email.arizona.edu; virginia.isabel.rich@gmail.com; sbingvivi@gmail.com; cronin.87@osu.edu	Scott Saleska; Virginia Rich; Fen Li; Dylan Cronin	NA	saleska@email.arizona.edu	Scott Saleska	NA	Sweden: Norrbotten County, Stordalen Mire	Environmental	Terrestrial	Unclassified	Peat	Unclassified	soil	No	Sweden	68.3532	19.0475	NA	NA	NA	NA	NA	NA	739671897	1586302	1191800	2
3300040337	Microbiome	Permanent Draft	Soil microbial communities from different locations in Australia	Soil microbial communities from Australia - 102.100.100/8120	Commonwealth Scientific and Industrial Research Organisation (CSIRO)	3300040337	No	0	0	NA	NA	janet.jansson@pnnl.gov; ruonan.wu@pnnl.gov; emily.graham@pnnl.gov; ryneches@lbl.gov	Janet Jansson; Ruonan Wu; Emily Graham; Russell Neches	NA	NA	NA	NA	Australia	Environmental	Terrestrial	Unclassified	Soil	Unclassified	NA	No	Australia	-34.21647222	119.304	NA	NA	NA	NA	NA	NA	4742986	12067	9852	0
3300040054	Microbiome	Permanent Draft	Soil microbial communities from agricultural sites in Illinois, United States	Soil microbial communities from agricultural site in Illinois, United States - K3	Georgia Institute of Technology	3300040054	No	0	0	NA	NA	janet.jansson@pnnl.gov; emily.graham@pnnl.gov; ryneches@lbl.gov	Janet Jansson; Emily Graham; Russell Neches	NA	kostas.konstantinidis@ce.gatech.edu	Kostas Konstantinidis	NA	USA: Illinois	Environmental	Terrestrial	Unclassified	Soil	Agricultural land	Soil	No	USA	40.075	-88.242	NA	NA	NA	NA	NA	NA	13414872	32971	26512	0
3300037153	Microbiome	Permanent Draft	Soil microbial communities from Everglades Agricultural Area, Florida, United States	Soil microbial communities from Everglades Agricultural Area, Florida, United States - EAA2017_July_plot1_rep2	DOE Joint Genome Institute (JGI)	3300037153	Yes	0	0	NA	NA	jun.zhao1215@hotmail.com; sdaroub@ufl.edu; w.martenshabbena@ufl.edu; jencooper@ufl.edu; ewt@ufl.edu; keyhani@ufl.edu	Jun Zhao; Samira Daroub; Willm Martens-Habbena; Jennifer Cooper; Eric Triplett; Nemat Keyhani	NA	w.martenshabbena@ufl.edu	Willm Martens-Habbena	2	USA: Florida	Environmental	Terrestrial	Unclassified	Soil	Agricultural	soil	No	USA	26.6539	-80.6288	NA	NA	NA	NA	NA	NA	3787207574	5858008	2940533	2
3300037360	Microbiome	Permanent Draft	Peatland microbial communities from Stordalen Mire, Sweden	Peat soil microbial communities from Stordalen Mire, Sweden - 717 E1 30-34 (v2)	DOE Joint Genome Institute (JGI)	3300037360	Yes	0	0	NA	NA	virginia.isabel.rich@gmail.com; saleska@email.arizona.edu; sbingvivi@gmail.com; cronin.87@osu.edu	Virginia Rich; Scott Saleska; Fen Li; Dylan Cronin	NA	saleska@email.arizona.edu	Scott Saleska	0	Sweden: Norrbotten County, Stordalen Mire	Environmental	Terrestrial	Unclassified	Peat	Unclassified	soil	No	Sweden	68.3532	19.0469	NA	NA	NA	NA	NA	NA	656412052	1286367	907897	5
3300040174	Microbiome	Permanent Draft	Soil microbial communities from different locations in Australia	Soil microbial communities from Australia - 102.100.100/8515	Commonwealth Scientific and Industrial Research Organisation (CSIRO)	3300040174	No	0	0	NA	NA	janet.jansson@pnnl.gov; ruonan.wu@pnnl.gov; emily.graham@pnnl.gov; ryneches@lbl.gov	Janet Jansson; Ruonan Wu; Emily Graham; Russell Neches	NA	NA	NA	NA	Australia	Environmental	Terrestrial	Unclassified	Soil	Unclassified	NA	No	Australia	-12.82329	132.79813	NA	NA	NA	NA	NA	NA	8384746	17902	13234	0
3300040078	Microbiome	Permanent Draft	Soil microbial communities from different locations in Australia	Soil microbial communities from Australia - 102.100.100/9434	Commonwealth Scientific and Industrial Research Organisation (CSIRO)	3300040078	No	0	0	NA	NA	janet.jansson@pnnl.gov; ruonan.wu@pnnl.gov; emily.graham@pnnl.gov; ryneches@lbl.gov	Janet Jansson; Ruonan Wu; Emily Graham; Russell Neches	NA	NA	NA	NA	Australia	Environmental	Terrestrial	Unclassified	Soil	Unclassified	NA	No	Australia	-35.6055	148.9320833	NA	NA	NA	NA	NA	NA	13880702	28156	19474	1
3300037256	Microbiome	Permanent Draft	Peat permafrost microbial communities from Stordalen Mire near Abisko, Sweden	Peat permafrost microbial communities from Stordalen Mire near Abisko, Sweden - III_Palsa_C3	DOE Joint Genome Institute (JGI)	3300037256	Yes	0	0	NA	NA	malak.tfaily@pnnl.gov; saleska@email.arizona.edu; houghm@email.arizona.edu; virginia.isabel.rich@gmail.com; ellen.dorrepaal@umu.se; blazewicz@llnl.gov; jchanton@fsu.edu	Malak Tfaily; Scott Saleska; Moira Hough; Virginia Rich; Ellen Dorrepaal; Steven Blazewicz; Jeffrey Chanton	NA	saleska@email.arizona.edu	Scott Saleska	NA	Sweden: Abisko, Stordalen Mire	Environmental	Terrestrial	Unclassified	Peat	Unclassified	peat	No	Sweden	68.3532	19.0477	NA	NA	NA	NA	NA	NA	608761718	1444321	1160484	1
3300040422	Microbiome	Permanent Draft	Terrestrial soil microbial communities from various locations - NEON	Relocatable terrestrial soil microbial communities from Blandy Experimental Farm, Mid-Atlantic, VA, USA - BLAN_031-M-20170714-COMP-DNA1	Battelle Memorial Institute	3300040422	No	0	0	supratimmukherjee@lbl.gov	Supratim Mukherjee	supratimmukherjee@lbl.gov; lstanish@battelleecology.org; ryneches@lbl.gov	Supratim Mukherjee; Lee Stanish; Russell Neches	NA	lstanish@battelleecology.org	Lee Stanish	NA	USA: Blandy Experimental Farm, Mid-Atlantic, VA	Environmental	Terrestrial	Unclassified	Soil	Unclassified	Relocatable terrestrial soil	No	USA	39.06026	-78.07164	NA	NA	NA	NA	NA	NA	4676322	13722	12336	0
3300038420	Microbiome	Permanent Draft	Peat soil microbial communities from Marcell Experimental Forest, MN, USA	Peat soil microbial communities from Marcell Experimental Forest, MN, USA - P10_D8	DOE Joint Genome Institute (JGI)	3300038420	Yes	0	0	NA	NA	schadtcw@ornl.gov; erjohnston@ornl.gov	Christopher W. Schadt; Eric Johnston	NA	schadtcw@ornl.gov	Christopher W. Schadt	NA	USA: Minnesota	Environmental	Terrestrial	Unclassified	Peat	Unclassified	peat soil	No	USA	47.5056	-93.4534	NA	NA	NA	NA	NA	NA	862015496	1221693	538679	5
3300040446	Microbiome	Permanent Draft	Terrestrial soil microbial communities from various locations - NEON	Relocatable terrestrial soil microbial communities from Niwot Ridge Mountain Research Station, Southern Rockies & Colorado Plateau, CO, USA - STER_006-M-20140618-COMP-DNA1	Argonne National Laboratory	3300040446	No	0	0	supratimmukherjee@lbl.gov	Supratim Mukherjee	janet.jansson@pnnl.gov; emily.graham@pnnl.gov; ryneches@lbl.gov	Janet Jansson; Emily Graham; Russell Neches	NA	lstanish@battelleecology.org	Lee Stanish	NA	USA: Niwot Ridge Mountain Research Station, Southern Rockies & Colorado Plateau, CO	Environmental	Terrestrial	Unclassified	Soil	Unclassified	Relocatable terrestrial soil	No	USA	40.4619	-103.0293	NA	NA	NA	NA	NA	NA	3877840	11906	11140	0
3300040443	Microbiome	Permanent Draft	Soil microbial communities from different locations in Australia	Soil microbial communities from Australia - 102.100.100/8146	Commonwealth Scientific and Industrial Research Organisation (CSIRO)	3300040443	No	0	0	NA	NA	janet.jansson@pnnl.gov; ruonan.wu@pnnl.gov; emily.graham@pnnl.gov; ryneches@lbl.gov	Janet Jansson; Ruonan Wu; Emily Graham; Russell Neches	NA	NA	NA	NA	Australia	Environmental	Terrestrial	Unclassified	Soil	Unclassified	NA	No	Australia	-35.8811	149.0083	NA	NA	NA	NA	NA	NA	4010009	10235	8335	0
3300039694	Microbiome	Permanent Draft	Terrestrial soil microbial communities from various locations - NEON	Core terrestrial soil microbial communities from San Joaquin Experimental Range, Pacific Southwest, CA, USA - SJER_046-M-20170316-COMP-DNA1	Battelle Memorial Institute	3300039694	No	0	0	supratimmukherjee@lbl.gov	Supratim Mukherjee	supratimmukherjee@lbl.gov; lstanish@battelleecology.org; ryneches@lbl.gov	Supratim Mukherjee; Lee Stanish; Russell Neches	NA	lstanish@battelleecology.org	Lee Stanish	NA	USA: San Joaquin Experimental Range, Pacific Southwest, CA	Environmental	Terrestrial	Unclassified	Soil	Unclassified	Core terrestrial soil	No	USA	37.10878	-119.73228	NA	NA	NA	NA	NA	NA	48998548	139931	123081	0
3300037215	Microbiome	Permanent Draft	Peatland microbial communities from Stordalen Mire, Sweden	Peatland microbial communities from Stordalen Mire, Sweden - 711 E-3-M	DOE Joint Genome Institute (JGI)	3300037215	Yes	0	0	NA	NA	saleska@email.arizona.edu; virginia.isabel.rich@gmail.com; sbingvivi@gmail.com; cronin.87@osu.edu	Scott Saleska; Virginia Rich; Fen Li; Dylan Cronin	NA	saleska@email.arizona.edu	Scott Saleska	NA	Sweden: Norrbotten County, Stordalen Mire	Environmental	Terrestrial	Unclassified	Peat	Unclassified	soil	No	Sweden	68.3532	19.0467	NA	NA	NA	NA	NA	NA	418408394	950516	750685	3
3300040684	Microbiome	Permanent Draft	Terrestrial soil microbial communities from various locations - NEON	Relocatable terrestrial soil microbial communities from Niwot Ridge Mountain Research Station, Southern Rockies & Colorado Plateau, CO, USA - STER_006-M-20160815-COMP-DNA1	Battelle Memorial Institute	3300040684	No	0	0	supratimmukherjee@lbl.gov	Supratim Mukherjee	supratimmukherjee@lbl.gov; lstanish@battelleecology.org; ryneches@lbl.gov	Supratim Mukherjee; Lee Stanish; Russell Neches	NA	lstanish@battelleecology.org	Lee Stanish	NA	USA: Niwot Ridge Mountain Research Station, Southern Rockies & Colorado Plateau, CO	Environmental	Terrestrial	Unclassified	Soil	Unclassified	Relocatable terrestrial soil	No	USA	40.4619	-103.0293	NA	NA	NA	NA	NA	NA	1072591	3375	3103	0
3300038429	Microbiome	Permanent Draft	Peat soil microbial communities from Marcell Experimental Forest, MN, USA	Peat soil microbial communities from Marcell Experimental Forest, MN, USA - P8_D10	DOE Joint Genome Institute (JGI)	3300038429	Yes	0	0	NA	NA	schadtcw@ornl.gov; erjohnston@ornl.gov	Christopher W. Schadt; Eric Johnston	NA	schadtcw@ornl.gov	Christopher W. Schadt	NA	USA: Minnesota	Environmental	Terrestrial	Unclassified	Peat	Unclassified	peat soil	No	USA	47.5056	-93.4534	NA	NA	NA	NA	NA	NA	603699850	828374	318499	15
3300040084	Microbiome	Permanent Draft	Terrestrial soil microbial communities from various locations - NEON	Relocatable terrestrial soil microbial communities from Niwot Ridge Mountain Research Station, Southern Rockies & Colorado Plateau, CO, USA - STER_005-M-20140325-COMP-DNA1	Argonne National Laboratory	3300040084	No	0	0	supratimmukherjee@lbl.gov	Supratim Mukherjee	janet.jansson@pnnl.gov; emily.graham@pnnl.gov; ryneches@lbl.gov	Janet Jansson; Emily Graham; Russell Neches	NA	lstanish@battelleecology.org	Lee Stanish	NA	USA: Niwot Ridge Mountain Research Station, Southern Rockies & Colorado Plateau, CO	Environmental	Terrestrial	Unclassified	Soil	Unclassified	Relocatable terrestrial soil	No	USA	40.4619	-103.0293	NA	NA	NA	NA	NA	NA	13062738	32644	26045	0
3300036803	Microbiome	Permanent Draft	Soil fungal communities from Pine and Eucalyptus forests in California, United States and New South Wales, Australia	Soil fungal communities from native Pine forests in New South Wales, Australia - Pf_8	DOE Joint Genome Institute (JGI)	3300036803	Yes	0	0	NA	NA	lnagy@clarku.edu; kochen@ufl.edu; fungi@duke.edu; lnagy@unicamp.br; erbrzostek@mail.wvu.edu; hoeksema@olemiss.edu; jmtalbot@bu.edu; sunny.liao@ufl.edu; jbrewer@olemiss.edu	Laszlo Nagy; Ko-Hsuan Chen; Rytas Vilgalys; Lazlo Nagy; Edward Brzostek; Jason Hoeksema; Jennifer Bhatnagar; Hui-Ling Liao; Stephen Brewer	NA	sunny.liao@ufl.edu	Hui-Ling Liao	686	Australia: New South Wales	Environmental	Terrestrial	Unclassified	Soil	Forest Soil	soil	No	Australia	-34.5	150	NA	NA	NA	NA	NA	NA	1393708866	2384811	1454089	2
3300039210	Microbiome	Permanent Draft	Permafrost microbial communities from Nunavut, Canada to study carbon cycling	Permafrost microbial communities from Nunavut, Canada - A3_80cm_0.25M	University of Tennessee	3300039210	Yes	0	0	NA	NA	NA	NA	NA	NA	NA	NA	Canada: Axel Heiberg Island, Nunavut	Environmental	Terrestrial	Unclassified	Soil	Permafrost	Permafrost	No	Canada	NA	NA	NA	NA	NA	NA	NA	NA	407577122	743311	427578	3
3300039819	Microbiome	Permanent Draft	Soil microbial communities from different locations in Australia	Soil microbial communities from Australia - 102.100.100/12479	Commonwealth Scientific and Industrial Research Organisation (CSIRO)	3300039819	No	0	0	NA	NA	janet.jansson@pnnl.gov; ruonan.wu@pnnl.gov; emily.graham@pnnl.gov; ryneches@lbl.gov	Janet Jansson; Ruonan Wu; Emily Graham; Russell Neches	NA	NA	NA	NA	Australia	Environmental	Terrestrial	Unclassified	Soil	Unclassified	NA	No	Australia	-35.42318333	148.7963833	NA	NA	NA	NA	NA	NA	29387799	69852	54552	0
3300039738	Microbiome	Permanent Draft	Soil microbial communities from different locations in Australia	Soil microbial communities from Hawkesbury, Australia - 102.100.100/19487	Commonwealth Scientific and Industrial Research Organisation (CSIRO)	3300039738	No	0	0	NA	NA	janet.jansson@pnnl.gov; ruonan.wu@pnnl.gov; emily.graham@pnnl.gov; ryneches@lbl.gov	Janet Jansson; Ruonan Wu; Emily Graham; Russell Neches	NA	NA	NA	NA	Australia: Hawkesbury	Environmental	Terrestrial	Unclassified	Soil	Unclassified	NA	No	Australia	-33.60465	150.7304	NA	NA	NA	NA	NA	NA	42645568	88460	61316	0
3300040104	Microbiome	Permanent Draft	Terrestrial soil microbial communities from various locations - NEON	Core terrestrial soil microbial communities from Harvard Forest, Northeast, MA, USA - HARV_001-M-25-38-20130709-GEN-DNA1	Argonne National Laboratory	3300040104	No	0	0	supratimmukherjee@lbl.gov	Supratim Mukherjee	janet.jansson@pnnl.gov; emily.graham@pnnl.gov; ryneches@lbl.gov	Janet Jansson; Emily Graham; Russell Neches	NA	lstanish@battelleecology.org	Lee Stanish	NA	USA: Harvard Forest, Northeast, MA	Environmental	Terrestrial	Unclassified	Soil	Forest Soil	Core terrestrial soil	No	USA	42.5369	-72.17266	NA	NA	NA	NA	NA	NA	12177132	37265	33563	0
3300038822	Microbiome	Permanent Draft	Peat microbial communities from Degero Stormyr, Kulbacksliden Experimental Forest, Vasterbotten, Sweden	Peat microbial communities from Degero Stormyr, Kulbacksliden Experimental Forest, Vasterbotten, Sweden - Degero_peatbog15	BILS	3300038822	Yes	0	0	NA	NA	NA	NA	NA	NA	NA	NA	Sweden: Vasterbotten	Environmental	Terrestrial	Unclassified	Peat	Unclassified	peat	No	Sweden	64.1833	19.55	NA	NA	NA	NA	NA	NA	4865711	12117	9624	0
3300037429	Microbiome	Permanent Draft	Soil microbial communities from Nachusa Grasslands, Illinois, United States	Soil microbial communities from Nachusa Grasslands, Illinois, United States - HLP_080817	DOE Joint Genome Institute (JGI)	3300037429	Yes	0	0	NA	NA	nbarber@sdsu.edu; wswingley@niu.edu	Nicholas Barber; Wesley Swingley	NA	wswingley@niu.edu	Wesley Swingley	217	USA: Illinois	Environmental	Terrestrial	Unclassified	Soil	Grasslands	soil	No	USA	41.896	-89.3636	NA	NA	NA	NA	NA	NA	356831586	911749	755126	1
3300040167	Microbiome	Permanent Draft	Soil microbial communities from different locations in Australia	Soil microbial communities from Australia - 102.100.100/13284	Commonwealth Scientific and Industrial Research Organisation (CSIRO)	3300040167	No	0	0	NA	NA	janet.jansson@pnnl.gov; ruonan.wu@pnnl.gov; emily.graham@pnnl.gov; ryneches@lbl.gov	Janet Jansson; Ruonan Wu; Emily Graham; Russell Neches	NA	NA	NA	NA	Australia	Environmental	Terrestrial	Unclassified	Soil	Unclassified	NA	No	Australia	-39.85711	143.89846	NA	NA	NA	NA	NA	NA	8556816	20211	15862	0
3300040461	Microbiome	Permanent Draft	Soil microbial communities from different locations in Australia	Soil microbial communities from Australia - 102.100.100/7890	Commonwealth Scientific and Industrial Research Organisation (CSIRO)	3300040461	No	0	0	NA	NA	janet.jansson@pnnl.gov; ruonan.wu@pnnl.gov; emily.graham@pnnl.gov; ryneches@lbl.gov	Janet Jansson; Ruonan Wu; Emily Graham; Russell Neches	NA	NA	NA	NA	Australia	Environmental	Terrestrial	Unclassified	Soil	Unclassified	NA	No	Australia	-32.24144139	118.7199589	NA	NA	NA	NA	NA	NA	3381103	9191	7955	0
3300040246	Microbiome	Permanent Draft	Terrestrial soil microbial communities from various locations - NEON	Core terrestrial soil microbial communities from Onaqui, Great Basin, UT, USA - ONAQ_003-M-20160725-COMP-DNA1	Battelle Memorial Institute	3300040246	No	0	0	supratimmukherjee@lbl.gov	Supratim Mukherjee	supratimmukherjee@lbl.gov; lstanish@battelleecology.org; ryneches@lbl.gov	Supratim Mukherjee; Lee Stanish; Russell Neches	NA	lstanish@battelleecology.org	Lee Stanish	NA	USA: Onaqui, Great Basin, UT	Environmental	Terrestrial	Unclassified	Soil	Unclassified	Core terrestrial soil	No	USA	40.17759	-112.45244	NA	NA	NA	NA	NA	NA	7048330	21316	19264	0
3300040040	Microbiome	Permanent Draft	Agricultural soil microbial communities from Boone County, Iowa, USA	Prairie soil microbial communities from Boone County, Iowa, USA - P46-WS-July2012	Iowa State University	3300040040	No	0	0	emily.graham@pnnl.gov	Emily Graham	Kirsten.Hofmockel@pnnl.gov; janet.jansson@pnnl.gov; ruonan.wu@pnnl.gov; emily.graham@pnnl.gov; accopeland@lbl.gov; ryneches@lbl.gov	Kirsten Hofmockel; Janet Jansson; Ruonan Wu; Emily Graham; Alex Copeland; Russell Neches	NA	Kirsten.Hofmockel@pnnl.gov	Kirsten Hofmockel	NA	USA: Iowa	Environmental	Terrestrial	Unclassified	Soil	Agricultural land	Prairie soil	No	USA	42.01375	-93.783837	NA	NA	NA	NA	NA	NA	14833329	48491	44530	0
3300040383	Microbiome	Permanent Draft	Terrestrial soil microbial communities from various locations - NEON	Core terrestrial soil microbial communities from Ordway-Swisher Biological Station, Southeast, FL, USA - OSBS_001-M-20140917-COMP-DNA1	Argonne National Laboratory	3300040383	No	0	0	supratimmukherjee@lbl.gov	Supratim Mukherjee	janet.jansson@pnnl.gov; emily.graham@pnnl.gov; ryneches@lbl.gov	Janet Jansson; Emily Graham; Russell Neches	NA	lstanish@battelleecology.org	Lee Stanish	NA	USA: Ordway-Swisher Biological Station, Southeast, FL	Environmental	Terrestrial	Unclassified	Soil	Unclassified	Core terrestrial soil	No	USA	29.68927	-81.99343	NA	NA	NA	NA	NA	NA	5770370	17605	16194	0
3300037143	Microbiome	Permanent Draft	Peatland microbial communities from Stordalen Mire, Sweden	Peatland microbial communities from Stordalen Mire, Sweden - 716 P2 30-34	DOE Joint Genome Institute (JGI)	3300037143	Yes	0	0	NA	NA	saleska@email.arizona.edu; virginia.isabel.rich@gmail.com; sbingvivi@gmail.com; cronin.87@osu.edu	Scott Saleska; Virginia Rich; Fen Li; Dylan Cronin	NA	saleska@email.arizona.edu	Scott Saleska	NA	Sweden: Norrbotten County, Stordalen Mire	Environmental	Terrestrial	Unclassified	Peat	Unclassified	soil	No	Sweden	68.3534	19.0473	NA	NA	NA	NA	NA	NA	616111155	1136201	733426	0
3300040690	Microbiome	Permanent Draft	Terrestrial soil microbial communities from various locations - NEON	Relocatable terrestrial soil microbial communities from Steigerwaldt Land Services, Great Lakes, WI, USA - STEI_053-M-20160721-COMP-DNA1	Battelle Memorial Institute	3300040690	No	0	0	supratimmukherjee@lbl.gov	Supratim Mukherjee	supratimmukherjee@lbl.gov; lstanish@battelleecology.org; ryneches@lbl.gov	Supratim Mukherjee; Lee Stanish; Russell Neches	NA	lstanish@battelleecology.org	Lee Stanish	NA	USA: Steigerwaldt Land Services, Great Lakes, WI	Environmental	Terrestrial	Unclassified	Soil	Unclassified	Relocatable terrestrial soil	No	USA	45.50894	-89.58637	NA	NA	NA	NA	NA	NA	1049364	3258	3010	0
3300039994	Microbiome	Permanent Draft	Soil microbial communities from different locations in Australia	Soil microbial communities from Australia - 102.100.100/15993	Commonwealth Scientific and Industrial Research Organisation (CSIRO)	3300039994	No	0	0	NA	NA	janet.jansson@pnnl.gov; ruonan.wu@pnnl.gov; emily.graham@pnnl.gov; ryneches@lbl.gov	Janet Jansson; Ruonan Wu; Emily Graham; Russell Neches	NA	NA	NA	NA	Australia	Environmental	Terrestrial	Unclassified	Soil	Unclassified	NA	No	Australia	-42.54652	146.84942	NA	NA	NA	NA	NA	NA	16380042	38093	28426	0
3300040261	Microbiome	Permanent Draft	Agricultural soil microbial communities from Boone County, Iowa, USA	Corn field soil microbial communities from Boone County, Iowa, USA - P13-LM-July2012	Iowa State University	3300040261	No	0	0	emily.graham@pnnl.gov	Emily Graham	Kirsten.Hofmockel@pnnl.gov; janet.jansson@pnnl.gov; ruonan.wu@pnnl.gov; emily.graham@pnnl.gov; accopeland@lbl.gov; ryneches@lbl.gov	Kirsten Hofmockel; Janet Jansson; Ruonan Wu; Emily Graham; Alex Copeland; Russell Neches	NA	Kirsten.Hofmockel@pnnl.gov	Kirsten Hofmockel	NA	USA: Iowa	Environmental	Terrestrial	Unclassified	Soil	Agricultural land	Corn field soil	No	USA	42.01375	-93.783837	NA	NA	NA	NA	NA	NA	7831519	25063	23397	0
3300036836	Microbiome	Permanent Draft	Soil microbial communities from Everglades Agricultural Area, Florida, United States	Soil microbial communities from Everglades Agricultural Area, Florida, United States - EAA2017_July_plot3_rep1	DOE Joint Genome Institute (JGI)	3300036836	Yes	0	0	NA	NA	jun.zhao1215@hotmail.com; w.martenshabbena@ufl.edu; sdaroub@ufl.edu; jencooper@ufl.edu; ewt@ufl.edu; keyhani@ufl.edu	Jun Zhao; Willm Martens-Habbena; Samira Daroub; Jennifer Cooper; Eric Triplett; Nemat Keyhani	NA	w.martenshabbena@ufl.edu	Willm Martens-Habbena	2	USA: Florida	Environmental	Terrestrial	Unclassified	Soil	Agricultural	soil	No	USA	26.6591	-80.6279	NA	NA	NA	NA	NA	NA	1770401222	3004101	1740516	2
3300040411	Microbiome	Permanent Draft	Soil microbial communities from different locations in Australia	Soil microbial communities from Australia - 102.100.100/7918	Commonwealth Scientific and Industrial Research Organisation (CSIRO)	3300040411	No	0	0	NA	NA	janet.jansson@pnnl.gov; ruonan.wu@pnnl.gov; emily.graham@pnnl.gov; ryneches@lbl.gov	Janet Jansson; Ruonan Wu; Emily Graham; Russell Neches	NA	NA	NA	NA	Australia	Environmental	Terrestrial	Unclassified	Soil	Unclassified	NA	No	Australia	-34.303255	118.7312828	NA	NA	NA	NA	NA	NA	4989534	12083	10020	0
3300037177	Microbiome	Permanent Draft	Peatland microbial communities from Stordalen Mire, Sweden	Peatland microbial communities from Stordalen Mire, Sweden - 716 P1 10-14	DOE Joint Genome Institute (JGI)	3300037177	Yes	0	0	NA	NA	saleska@email.arizona.edu; virginia.isabel.rich@gmail.com; sbingvivi@gmail.com; cronin.87@osu.edu	Scott Saleska; Virginia Rich; Fen Li; Dylan Cronin	NA	saleska@email.arizona.edu	Scott Saleska	NA	Sweden: Norrbotten County, Stordalen Mire	Environmental	Terrestrial	Unclassified	Peat	Unclassified	soil	No	Sweden	68.3545	19.0465	NA	NA	NA	NA	NA	NA	724261970	1495969	1089445	1
3300036685	Microbiome	Permanent Draft	Peatland microbial communities from Stordalen Mire, Sweden	Peatland microbial communities from Stordalen Mire, Sweden - 713 CPN1-1-X1	DOE Joint Genome Institute (JGI)	3300036685	Yes	0	0	NA	NA	saleska@email.arizona.edu; virginia.isabel.rich@gmail.com; sbingvivi@gmail.com; cronin.87@osu.edu	Scott Saleska; Virginia Rich; Fen Li; Dylan Cronin	NA	saleska@email.arizona.edu	Scott Saleska	NA	Sweden: Norrbotten County, Stordalen Mire	Environmental	Terrestrial	Unclassified	Peat	Unclassified	soil	No	Sweden	68.3569	19.0502	NA	NA	NA	NA	NA	NA	283482342	473745	278605	0
3300040477	Microbiome	Permanent Draft	Soil microbial communities from different locations in Australia	Soil microbial communities from Australia - 102.100.100/12574	Commonwealth Scientific and Industrial Research Organisation (CSIRO)	3300040477	No	0	0	NA	NA	janet.jansson@pnnl.gov; ruonan.wu@pnnl.gov; emily.graham@pnnl.gov; ryneches@lbl.gov	Janet Jansson; Ruonan Wu; Emily Graham; Russell Neches	NA	NA	NA	NA	Australia	Environmental	Terrestrial	Unclassified	Soil	Unclassified	NA	No	Australia	-35.8811	149.0083	NA	NA	NA	NA	NA	NA	4031893	10520	8876	0
3300036845	Microbiome	Permanent Draft	Soil fungal communities from Pine and Eucalyptus forests in California, United States and New South Wales, Australia	Soil fungal communities from native Pine forests in New South Wales, Australia - Pf_1_1	DOE Joint Genome Institute (JGI)	3300036845	Yes	0	0	NA	NA	lnagy@clarku.edu; kochen@ufl.edu; fungi@duke.edu; erbrzostek@mail.wvu.edu; lnagy@unicamp.br; hoeksema@olemiss.edu; jmtalbot@bu.edu; sunny.liao@ufl.edu; jbrewer@olemiss.edu	Laszlo Nagy; Ko-Hsuan Chen; Rytas Vilgalys; Edward Brzostek; Lazlo Nagy; Jason Hoeksema; Jennifer Bhatnagar; Hui-Ling Liao; Stephen Brewer	NA	sunny.liao@ufl.edu	Hui-Ling Liao	1125	Australia: New South Wales	Environmental	Terrestrial	Unclassified	Soil	Forest Soil	soil	No	Australia	-33.6	150	NA	NA	NA	NA	NA	NA	4734699154	10505648	7943501	2
3300038978	Microbiome	Permanent Draft	Permafrost microbial communities from Nunavut, Canada to study carbon cycling	Permafrost microbial communities from Nunavut, Canada - A34_35cm_12M	University of Tennessee	3300038978	Yes	0	0	NA	NA	NA	NA	NA	NA	NA	NA	Canada: Axel Heiberg Island, Nunavut	Environmental	Terrestrial	Unclassified	Soil	Permafrost	Permafrost	No	Canada	NA	NA	NA	NA	NA	NA	NA	NA	75468476	165866	125934	1
3300040331	Microbiome	Permanent Draft	Terrestrial soil microbial communities from various locations - NEON	Core terrestrial soil microbial communities from Central Plains Experimental Range, Central Plains, CO, USA - CPER_046-M-20140716-COMP-DNA1	Argonne National Laboratory	3300040331	No	0	0	supratimmukherjee@lbl.gov	Supratim Mukherjee	janet.jansson@pnnl.gov; emily.graham@pnnl.gov; ryneches@lbl.gov	Janet Jansson; Emily Graham; Russell Neches	NA	lstanish@battelleecology.org	Lee Stanish	NA	USA: Central Plains Experimental Range, Central Plains, CO	Environmental	Terrestrial	Unclassified	Soil	Unclassified	Core terrestrial soil	No	USA	40.81553	-104.7456	NA	NA	NA	NA	NA	NA	4835673	13558	11880	0
3300040426	Microbiome	Permanent Draft	Terrestrial soil microbial communities from various locations - NEON	Relocatable terrestrial soil microbial communities from Niwot Ridge Mountain Research Station, Southern Rockies & Colorado Plateau, CO, USA - STER_016-M-20170606-COMP-DNA1	Battelle Memorial Institute	3300040426	No	0	0	supratimmukherjee@lbl.gov	Supratim Mukherjee	supratimmukherjee@lbl.gov; lstanish@battelleecology.org; ryneches@lbl.gov	Supratim Mukherjee; Lee Stanish; Russell Neches	NA	lstanish@battelleecology.org	Lee Stanish	NA	USA: Niwot Ridge Mountain Research Station, Southern Rockies & Colorado Plateau, CO	Environmental	Terrestrial	Unclassified	Soil	Unclassified	Relocatable terrestrial soil	No	USA	40.4619	-103.0293	NA	NA	NA	NA	NA	NA	4536136	13347	11899	0
3300040305	Microbiome	Permanent Draft	Terrestrial soil microbial communities from various locations - NEON	Relocatable terrestrial soil microbial communities from Disney Wilderness Preserve, Southeast, FL, USA - DSNY_009-M-4-7-20140910-GEN-DNA1	Argonne National Laboratory	3300040305	No	0	0	supratimmukherjee@lbl.gov	Supratim Mukherjee	janet.jansson@pnnl.gov; emily.graham@pnnl.gov; ryneches@lbl.gov	Janet Jansson; Emily Graham; Russell Neches	NA	lstanish@battelleecology.org	Lee Stanish	NA	USA: Disney Wilderness Preserve, Southeast, FL	Environmental	Terrestrial	Unclassified	Soil	Unclassified	Relocatable terrestrial soil	No	USA	28.12504	-81.4362	NA	NA	NA	NA	NA	NA	5899229	18278	16995	0
3300040470	Microbiome	Permanent Draft	Terrestrial soil microbial communities from various locations - NEON	Core terrestrial soil microbial communities from Central Plains Experimental Range, Central Plains, CO, USA - CPER_003-M-20140415-COMP-DNA1	Argonne National Laboratory	3300040470	No	0	0	supratimmukherjee@lbl.gov	Supratim Mukherjee	janet.jansson@pnnl.gov; emily.graham@pnnl.gov; ryneches@lbl.gov	Janet Jansson; Emily Graham; Russell Neches	NA	lstanish@battelleecology.org	Lee Stanish	NA	USA: Central Plains Experimental Range, Central Plains, CO	Environmental	Terrestrial	Unclassified	Soil	Unclassified	Core terrestrial soil	No	USA	40.81553	-104.7456	NA	NA	NA	NA	NA	NA	3244966	9788	9039	0
3300036838	Microbiome	Permanent Draft	Soil microbial communities from Everglades Agricultural Area, Florida, United States	Soil microbial communities from Everglades Agricultural Area, Florida, United States - EAA2017_July_plot5_rep1	DOE Joint Genome Institute (JGI)	3300036838	Yes	0	0	NA	NA	jun.zhao1215@hotmail.com; w.martenshabbena@ufl.edu; sdaroub@ufl.edu; jencooper@ufl.edu; ewt@ufl.edu; keyhani@ufl.edu	Jun Zhao; Willm Martens-Habbena; Samira Daroub; Jennifer Cooper; Eric Triplett; Nemat Keyhani	NA	w.martenshabbena@ufl.edu	Willm Martens-Habbena	2	USA: Florida	Environmental	Terrestrial	Unclassified	Soil	Agricultural	soil	No	USA	26.6541	-80.6298	NA	NA	NA	NA	NA	NA	1548004118	2628571	1527351	1
3300040671	Microbiome	Permanent Draft	Terrestrial soil microbial communities from various locations - NEON	Relocatable terrestrial soil microbial communities from Dead Lake, Ozarks Complex, AL, USA - DELA_001-M-20160825-COMP-DNA1	Battelle Memorial Institute	3300040671	No	0	0	supratimmukherjee@lbl.gov	Supratim Mukherjee	supratimmukherjee@lbl.gov; lstanish@battelleecology.org; ryneches@lbl.gov	Supratim Mukherjee; Lee Stanish; Russell Neches	NA	lstanish@battelleecology.org	Lee Stanish	NA	USA: Dead Lake, Ozarks Complex, AL	Environmental	Terrestrial	Unclassified	Soil	Unclassified	Relocatable terrestrial soil	No	USA	32.54172	-87.80389	NA	NA	NA	NA	NA	NA	1326458	4647	4313	0
3300040295	Microbiome	Permanent Draft	Soil microbial communities from different locations in Australia	Soil microbial communities from Australia - 102.100.100/12624	Commonwealth Scientific and Industrial Research Organisation (CSIRO)	3300040295	No	0	0	NA	NA	janet.jansson@pnnl.gov; ruonan.wu@pnnl.gov; emily.graham@pnnl.gov; ryneches@lbl.gov	Janet Jansson; Ruonan Wu; Emily Graham; Russell Neches	NA	NA	NA	NA	Australia	Environmental	Terrestrial	Unclassified	Soil	Unclassified	NA	No	Australia	-33.652613	150.267756	NA	NA	NA	NA	NA	NA	6153693	16759	13586	0
3300033828	Microbiome	Permanent Draft	Peatland microbial communities from Stordalen Mire, Sweden	Peat soil microbial communities from Stordalen Mire, Sweden - 715 P1 1-5	DOE Joint Genome Institute (JGI)	3300033828	Yes	0	0	NA	NA	saleska@email.arizona.edu; virginia.isabel.rich@gmail.com; sbingvivi@gmail.com; cronin.87@osu.edu	Scott Saleska; Virginia Rich; Fen Li; Dylan Cronin	NA	saleska@email.arizona.edu	Scott Saleska	NA	Sweden: Norrbotten County, Stordalen Mire	Environmental	Terrestrial	Unclassified	Peat	Unclassified	soil	No	Sweden	68.3534	19.0471	NA	NA	NA	NA	NA	NA	265359776	598301	464638	1
3300040030	Microbiome	Permanent Draft	Soil microbial communities from different locations in Australia	Soil microbial communities from Australia - 102.100.100/12463	Commonwealth Scientific and Industrial Research Organisation (CSIRO)	3300040030	No	0	0	NA	NA	janet.jansson@pnnl.gov; ruonan.wu@pnnl.gov; emily.graham@pnnl.gov; ryneches@lbl.gov	Janet Jansson; Ruonan Wu; Emily Graham; Russell Neches	NA	NA	NA	NA	Australia	Environmental	Terrestrial	Unclassified	Soil	Unclassified	NA	No	Australia	-35.42388333	148.7978833	NA	NA	NA	NA	NA	NA	15697336	35443	26126	0
3300040093	Microbiome	Permanent Draft	Terrestrial soil microbial communities from various locations - NEON	Relocatable terrestrial soil microbial communities from Healy, Taiga, AK, USA - HEAL_004-O-20170726-COMP-DNA1	Battelle Memorial Institute	3300040093	No	0	0	supratimmukherjee@lbl.gov	Supratim Mukherjee	supratimmukherjee@lbl.gov; lstanish@battelleecology.org; ryneches@lbl.gov	Supratim Mukherjee; Lee Stanish; Russell Neches	NA	lstanish@battelleecology.org	Lee Stanish	NA	USA: Healy, Taiga, AK	Environmental	Terrestrial	Unclassified	Soil	Unclassified	Relocatable terrestrial soil	No	USA	63.87569	-149.21334	NA	NA	NA	NA	NA	NA	12722072	36639	32642	0
3300039812	Microbiome	Permanent Draft	Agricultural soil microbial communities from Boone County, Iowa, USA	Corn field soil microbial communities from Boone County, Iowa, USA - CC21-Micro-July2012	Iowa State University	3300039812	No	0	0	emily.graham@pnnl.gov	Emily Graham	janet.jansson@pnnl.gov; Kirsten.Hofmockel@pnnl.gov; ruonan.wu@pnnl.gov; emily.graham@pnnl.gov; accopeland@lbl.gov; ryneches@lbl.gov	Janet Jansson; Kirsten Hofmockel; Ruonan Wu; Emily Graham; Alex Copeland; Russell Neches	NA	Kirsten.Hofmockel@pnnl.gov	Kirsten Hofmockel	NA	USA: Iowa	Environmental	Terrestrial	Unclassified	Soil	Agricultural land	Corn field soil	No	USA	42.01375	-93.783837	NA	NA	NA	NA	NA	NA	30127989	90656	81598	0
3300036786	Microbiome	Permanent Draft	Soil fungal communities from Pine and Eucalyptus forests in California, United States and New South Wales, Australia	Soil fungal communities from native Pine forests in California, United States - CAC_10	DOE Joint Genome Institute (JGI)	3300036786	Yes	0	0	NA	NA	lnagy@clarku.edu; kochen@ufl.edu; fungi@duke.edu; lnagy@unicamp.br; erbrzostek@mail.wvu.edu; hoeksema@olemiss.edu; jmtalbot@bu.edu; sunny.liao@ufl.edu; jbrewer@olemiss.edu	Laszlo Nagy; Ko-Hsuan Chen; Rytas Vilgalys; Lazlo Nagy; Edward Brzostek; Jason Hoeksema; Jennifer Bhatnagar; Hui-Ling Liao; Stephen Brewer	NA	sunny.liao@ufl.edu	Hui-Ling Liao	93	USA: California	Environmental	Terrestrial	Unclassified	Soil	Forest Soil	soil	No	USA	35.5	-121	NA	NA	NA	NA	NA	NA	2466196192	3976097	2165805	0
3300040581	Microbiome	Permanent Draft	Terrestrial soil microbial communities from various locations - NEON	Core terrestrial soil microbial communities from Smithsonian Conservation Biology Institute, Mid-Atlantic, VA, USA - SCBI_005-M-20170719-COMP-DNA1	Battelle Memorial Institute	3300040581	No	0	0	supratimmukherjee@lbl.gov	Supratim Mukherjee	supratimmukherjee@lbl.gov; lstanish@battelleecology.org; ryneches@lbl.gov	Supratim Mukherjee; Lee Stanish; Russell Neches	NA	lstanish@battelleecology.org	Lee Stanish	NA	USA: Smithsonian Conservation Biology Institute, Mid-Atlantic, VA	Environmental	Terrestrial	Unclassified	Soil	Unclassified	Core terrestrial soil	No	USA	38.89292	-78.1395	NA	NA	NA	NA	NA	NA	1981276	6071	5643	0
3300039596	Microbiome	Permanent Draft	Soil microbial communities from different locations in Australia	Soil microbial communities from Australia - 102.100.100/12899	Commonwealth Scientific and Industrial Research Organisation (CSIRO)	3300039596	No	0	0	NA	NA	janet.jansson@pnnl.gov; ruonan.wu@pnnl.gov; emily.graham@pnnl.gov; ryneches@lbl.gov	Janet Jansson; Ruonan Wu; Emily Graham; Russell Neches	NA	NA	NA	NA	Australia	Environmental	Terrestrial	Unclassified	Soil	Unclassified	NA	No	Australia	-34.098	140.3515262	NA	NA	NA	NA	NA	NA	88437313	170597	106820	0
3300037241	Microbiome	Permanent Draft	Peatland microbial communities from Stordalen Mire, Sweden	Peatland microbial communities from Stordalen Mire, Sweden - 712 P-2-M	DOE Joint Genome Institute (JGI)	3300037241	Yes	0	0	NA	NA	saleska@email.arizona.edu; virginia.isabel.rich@gmail.com; sbingvivi@gmail.com; cronin.87@osu.edu	Scott Saleska; Virginia Rich; Fen Li; Dylan Cronin	NA	saleska@email.arizona.edu	Scott Saleska	NA	Sweden: Norrbotten County, Stordalen Mire	Environmental	Terrestrial	Unclassified	Peat	Unclassified	soil	No	Sweden	68.3535	19.0473	NA	NA	NA	NA	NA	NA	841837021	1613153	1089777	2
3300036881	Microbiome	Permanent Draft	Peatland microbial communities from Stordalen Mire, Sweden	Peat soil microbial communities from Stordalen Mire, Sweden - 713 S-2-X0	DOE Joint Genome Institute (JGI)	3300036881	Yes	0	0	NA	NA	saleska@email.arizona.edu; virginia.isabel.rich@gmail.com; sbingvivi@gmail.com; cronin.87@osu.edu	Scott Saleska; Virginia Rich; Fen Li; Dylan Cronin	NA	saleska@email.arizona.edu	Scott Saleska	NA	Sweden: Norrbotten County, Stordalen Mire	Environmental	Terrestrial	Unclassified	Peat	Unclassified	soil	No	Sweden	68.3532	19.0475	NA	NA	NA	NA	NA	NA	484375950	772129	422968	1
3300040150	Microbiome	Permanent Draft	Terrestrial soil microbial communities from various locations - NEON	Relocatable terrestrial soil microbial communities from Abby Road, Pacific Northwest, WA, USA - ABBY_004-M-20170605-COMP-DNA1	Battelle Memorial Institute	3300040150	No	0	0	supratimmukherjee@lbl.gov	Supratim Mukherjee	supratimmukherjee@lbl.gov; lstanish@battelleecology.org; ryneches@lbl.gov	Supratim Mukherjee; Lee Stanish; Russell Neches	NA	lstanish@battelleecology.org	Lee Stanish	NA	USA: Abby Road, Pacific Northwest, WA	Environmental	Terrestrial	Unclassified	Soil	Unclassified	Relocatable terrestrial soil	No	USA	45.76243	-122.33033	NA	NA	NA	NA	NA	NA	9781553	28796	26557	0
3300040248	Microbiome	Permanent Draft	Terrestrial soil microbial communities from various locations - NEON	Core terrestrial soil microbial communities from LBJ National Grassland , Southern Plains, TX, USA - CLBJ_033-M-20170413-COMP-DNA1	Battelle Memorial Institute	3300040248	No	0	0	supratimmukherjee@lbl.gov	Supratim Mukherjee	supratimmukherjee@lbl.gov; lstanish@battelleecology.org; ryneches@lbl.gov	Supratim Mukherjee; Lee Stanish; Russell Neches	NA	lstanish@battelleecology.org	Lee Stanish	NA	USA: LBJ National Grassland , Southern Plains, TX	Environmental	Terrestrial	Unclassified	Soil	Unclassified	Core terrestrial soil	No	USA	33.40123	-97.57	NA	NA	NA	NA	NA	NA	6954843	20169	17632	0
3300040706	Microbiome	Permanent Draft	Terrestrial soil microbial communities from various locations - NEON	Relocatable terrestrial soil microbial communities from Healy, Taiga, AK, USA - HEAL_025-O-20160803-COMP-DNA1	Battelle Memorial Institute	3300040706	No	0	0	supratimmukherjee@lbl.gov	Supratim Mukherjee	supratimmukherjee@lbl.gov; lstanish@battelleecology.org; ryneches@lbl.gov	Supratim Mukherjee; Lee Stanish; Russell Neches	NA	lstanish@battelleecology.org	Lee Stanish	NA	USA: Healy, Taiga, AK	Environmental	Terrestrial	Unclassified	Soil	Unclassified	Relocatable terrestrial soil	No	USA	63.87569	-149.21334	NA	NA	NA	NA	NA	NA	2521470	8069	7453	0
3300040183	Microbiome	Permanent Draft	Terrestrial soil microbial communities from various locations - NEON	Core terrestrial soil microbial communities from Onaqui, Great Basin, UT, USA - ONAQ_010-M-20170627-COMP-DNA1	Battelle Memorial Institute	3300040183	No	0	0	supratimmukherjee@lbl.gov	Supratim Mukherjee	supratimmukherjee@lbl.gov; lstanish@battelleecology.org; ryneches@lbl.gov	Supratim Mukherjee; Lee Stanish; Russell Neches	NA	lstanish@battelleecology.org	Lee Stanish	NA	USA: Onaqui, Great Basin, UT	Environmental	Terrestrial	Unclassified	Soil	Unclassified	Core terrestrial soil	No	USA	40.17759	-112.45244	NA	NA	NA	NA	NA	NA	8127293	16850	12408	1
3300040046	Microbiome	Permanent Draft	Soil microbial communities from different locations in Australia	Soil microbial communities from Australia - 102.100.100/9514	Commonwealth Scientific and Industrial Research Organisation (CSIRO)	3300040046	No	0	0	NA	NA	janet.jansson@pnnl.gov; ruonan.wu@pnnl.gov; emily.graham@pnnl.gov; ryneches@lbl.gov	Janet Jansson; Ruonan Wu; Emily Graham; Russell Neches	NA	NA	NA	NA	Australia	Environmental	Terrestrial	Unclassified	Soil	Unclassified	NA	No	Australia	-33.97432	140.7258	NA	NA	NA	NA	NA	NA	14295656	34073	27216	0
3300039891	Microbiome	Permanent Draft	Terrestrial soil microbial communities from various locations - NEON	Relocatable terrestrial soil microbial communities from Klemme Range Research Station, Southern Plains, OK, USA - OAES_004-M-20170626-COMP-DNA1	Battelle Memorial Institute	3300039891	No	0	0	supratimmukherjee@lbl.gov	Supratim Mukherjee	supratimmukherjee@lbl.gov; lstanish@battelleecology.org; ryneches@lbl.gov	Supratim Mukherjee; Lee Stanish; Russell Neches	NA	lstanish@battelleecology.org	Lee Stanish	NA	USA: Klemme Range Research Station, Southern Plains, OK	Environmental	Terrestrial	Unclassified	Soil	Unclassified	Relocatable terrestrial soil	No	USA	35.41059	-99.05879	NA	NA	NA	NA	NA	NA	23077077	60905	50724	0
3300040095	Microbiome	Permanent Draft	Terrestrial soil microbial communities from various locations - NEON	Relocatable terrestrial soil microbial communities from The University of Kansas Field Station, Prairie Peninsula, KS, USA - UKFS_003-M-20160718-COMP-DNA1	Battelle Memorial Institute	3300040095	No	0	0	supratimmukherjee@lbl.gov	Supratim Mukherjee	supratimmukherjee@lbl.gov; lstanish@battelleecology.org; ryneches@lbl.gov	Supratim Mukherjee; Lee Stanish; Russell Neches	NA	lstanish@battelleecology.org	Lee Stanish	NA	USA: The University of Kansas Field Station, Prairie Peninsula, KS	Environmental	Terrestrial	Unclassified	Soil	Unclassified	Relocatable terrestrial soil	No	USA	39.04043	-95.19215	NA	NA	NA	NA	NA	NA	12408518	37810	35045	0
3300039859	Microbiome	Permanent Draft	Soil microbial communities from different locations in Australia	Soil microbial communities from Australia - 102.100.100/7833	Commonwealth Scientific and Industrial Research Organisation (CSIRO)	3300039859	No	0	0	NA	NA	janet.jansson@pnnl.gov; ruonan.wu@pnnl.gov; emily.graham@pnnl.gov; ryneches@lbl.gov	Janet Jansson; Ruonan Wu; Emily Graham; Russell Neches	NA	NA	NA	NA	Australia	Environmental	Terrestrial	Unclassified	Soil	Unclassified	NA	No	Australia	-35.13802306	150.7075604	NA	NA	NA	NA	NA	NA	25281015	49753	34102	1
3300037845	Microbiome	Permanent Draft	Forest soil microbial communities from the Harvard Forest LTER site, Massachusetts, United States	Forest soil microbial communities from the Harvard Forest LTER site, Massachusetts, United States - Harvard_soil_liu_3	DOE Joint Genome Institute (JGI)	3300037845	Yes	0	0	NA	NA	xj.allen.liu@gmail.com	Xiao-Jun Allen Liu	NA	xj.allen.liu@gmail.com	Xiao-Jun Allen Liu	NA	USA: Massachusetts	Environmental	Terrestrial	Unclassified	Soil	Forest Soil	soil	No	USA	42.5315	-72.1899	NA	NA	NA	NA	NA	NA	3105981256	4868005	2626656	2
3300036817	Microbiome	Permanent Draft	Soil fungal communities from Pine and Eucalyptus forests in California, United States and New South Wales, Australia	Soil fungal communities from native Pine forests in New South Wales, Australia - Pi_7	DOE Joint Genome Institute (JGI)	3300036817	Yes	0	0	NA	NA	lnagy@clarku.edu; kochen@ufl.edu; fungi@duke.edu; lnagy@unicamp.br; erbrzostek@mail.wvu.edu; hoeksema@olemiss.edu; jmtalbot@bu.edu; sunny.liao@ufl.edu; jbrewer@olemiss.edu	Laszlo Nagy; Ko-Hsuan Chen; Rytas Vilgalys; Lazlo Nagy; Edward Brzostek; Jason Hoeksema; Jennifer Bhatnagar; Hui-Ling Liao; Stephen Brewer	NA	sunny.liao@ufl.edu	Hui-Ling Liao	686	Australia: New South Wales	Environmental	Terrestrial	Unclassified	Soil	Forest Soil	soil	No	Australia	-34.5	150	NA	NA	NA	NA	NA	NA	1773346015	2948838	1691285	0
3300040534	Microbiome	Permanent Draft	Terrestrial soil microbial communities from various locations - NEON	Relocatable terrestrial soil microbial communities from Barrow Environmental Observatory, Tundra, AK, USA - BARR_052-O-20170808-COMP-DNA1	Battelle Memorial Institute	3300040534	No	0	0	supratimmukherjee@lbl.gov	Supratim Mukherjee	supratimmukherjee@lbl.gov; lstanish@battelleecology.org; ryneches@lbl.gov	Supratim Mukherjee; Lee Stanish; Russell Neches	NA	lstanish@battelleecology.org	Lee Stanish	NA	USA: Blandy Experimental Farm, Mid-Atlantic, VA	Environmental	Terrestrial	Unclassified	Soil	Unclassified	Relocatable terrestrial soil	No	USA	71.28241	-156.61936	NA	NA	NA	NA	NA	NA	2948724	8265	7313	0
3300040286	Microbiome	Permanent Draft	Terrestrial soil microbial communities from various locations - NEON	Core terrestrial soil microbial communities from Guanica Forest, Atlantic Neotropical, PR, USA - GUAN_006-M-20161005-COMP-DNA1	Battelle Memorial Institute	3300040286	No	0	0	supratimmukherjee@lbl.gov	Supratim Mukherjee	supratimmukherjee@lbl.gov; lstanish@battelleecology.org; ryneches@lbl.gov	Supratim Mukherjee; Lee Stanish; Russell Neches	NA	lstanish@battelleecology.org	Lee Stanish	NA	USA: Guanica Forest, Atlantic Neotropical, PR	Environmental	Terrestrial	Unclassified	Soil	Forest Soil	Core terrestrial soil	No	USA	17.96955	-66.8687	NA	NA	NA	NA	NA	NA	6579565	18523	16500	0
3300035109	Microbiome	Permanent Draft	Soil microbial communities from SRUC Craibstone Estate, Aberdeen, Scotland, United Kingdom	Soil microbial communities from SRUC Craibstone Estate, Aberdeen, Scotland, United Kingdom - 15_4.5_C_13_3	DOE Joint Genome Institute (JGI)	3300035109	Yes	0	0	NA	NA	timothy.vogel@ec-lyon.fr; graeme.nicol@ec-lyon.fr; christina.hazard@ec-lyon.fr	Timothy Vogel; Graeme Nicol; Christina Hazard	NA	graeme.nicol@ec-lyon.fr	Graeme Nicol	103	United Kingdom: Aberdeen, Scotland	Environmental	Terrestrial	Unclassified	Soil	Agricultural	soil	No	United Kingdom	57.1866	-2.2146	NA	NA	NA	NA	NA	NA	942143380	2208014	1686571	2
3300036821	Microbiome	Permanent Draft	Soil fungal communities from Pine and Eucalyptus forests in California, United States and New South Wales, Australia	Soil fungal communities from native Pine forests in New South Wales, Australia - Pe_5	DOE Joint Genome Institute (JGI)	3300036821	Yes	0	0	NA	NA	lnagy@clarku.edu; kochen@ufl.edu; fungi@duke.edu; lnagy@unicamp.br; erbrzostek@mail.wvu.edu; hoeksema@olemiss.edu; jmtalbot@bu.edu; sunny.liao@ufl.edu; jbrewer@olemiss.edu	Laszlo Nagy; Ko-Hsuan Chen; Rytas Vilgalys; Lazlo Nagy; Edward Brzostek; Jason Hoeksema; Jennifer Bhatnagar; Hui-Ling Liao; Stephen Brewer	NA	sunny.liao@ufl.edu	Hui-Ling Liao	1125	Australia: New South Wales	Environmental	Terrestrial	Unclassified	Soil	Forest Soil	soil	No	Australia	-33.6	150	NA	NA	NA	NA	NA	NA	1053594180	1780745	1065953	1
3300037198	Microbiome	Permanent Draft	Peatland microbial communities from Stordalen Mire, Sweden	Peatland microbial communities from Stordalen Mire, Sweden - 716 E3 30-34	DOE Joint Genome Institute (JGI)	3300037198	Yes	0	0	NA	NA	saleska@email.arizona.edu; virginia.isabel.rich@gmail.com; sbingvivi@gmail.com; cronin.87@osu.edu	Scott Saleska; Virginia Rich; Fen Li; Dylan Cronin	NA	saleska@email.arizona.edu	Scott Saleska	NA	Sweden: Norrbotten County, Stordalen Mire	Environmental	Terrestrial	Unclassified	Peat	Unclassified	soil	No	Sweden	68.3534	19.0467	NA	NA	NA	NA	NA	NA	851683083	1776412	1308259	4
3300040590	Microbiome	Permanent Draft	Terrestrial soil microbial communities from various locations - NEON	Relocatable terrestrial soil microbial communities from Moab, Southern Rockies & Colorado Plateau, UT, USA - MOAB_044-M-20170523-COMP-DNA1	Battelle Memorial Institute	3300040590	No	0	0	supratimmukherjee@lbl.gov	Supratim Mukherjee	supratimmukherjee@lbl.gov; lstanish@battelleecology.org; ryneches@lbl.gov	Supratim Mukherjee; Lee Stanish; Russell Neches	NA	lstanish@battelleecology.org	Lee Stanish	NA	USA: Moab, Southern Rockies & Colorado Plateau, UT	Environmental	Terrestrial	Unclassified	Soil	Unclassified	Relocatable terrestrial soil	No	USA	38.24833	-109.38827	NA	NA	NA	NA	NA	NA	1847838	5856	5449	0
3300038417	Microbiome	Permanent Draft	Peat soil microbial communities from Marcell Experimental Forest, MN, USA	Peat soil microbial communities from Marcell Experimental Forest, MN, USA - P11_D10	DOE Joint Genome Institute (JGI)	3300038417	Yes	0	0	NA	NA	schadtcw@ornl.gov; erjohnston@ornl.gov	Christopher W. Schadt; Eric Johnston	NA	schadtcw@ornl.gov	Christopher W. Schadt	NA	USA: Minnesota	Environmental	Terrestrial	Unclassified	Peat	Unclassified	peat soil	No	USA	47.5056	-93.4534	NA	NA	NA	NA	NA	NA	752669310	1042625	418719	15
3300036799	Microbiome	Permanent Draft	Soil fungal communities from Pine and Eucalyptus forests in California, United States and New South Wales, Australia	Soil fungal communities from native Pine forests in California, United States - CAC_3	DOE Joint Genome Institute (JGI)	3300036799	Yes	0	0	NA	NA	lnagy@clarku.edu; kochen@ufl.edu; fungi@duke.edu; lnagy@unicamp.br; erbrzostek@mail.wvu.edu; hoeksema@olemiss.edu; jmtalbot@bu.edu; sunny.liao@ufl.edu; jbrewer@olemiss.edu	Laszlo Nagy; Ko-Hsuan Chen; Rytas Vilgalys; Lazlo Nagy; Edward Brzostek; Jason Hoeksema; Jennifer Bhatnagar; Hui-Ling Liao; Stephen Brewer	NA	sunny.liao@ufl.edu	Hui-Ling Liao	93	USA: California	Environmental	Terrestrial	Unclassified	Soil	Forest Soil	soil	No	USA	35.5	-121	NA	NA	NA	NA	NA	NA	2590792239	4280282	2373568	0
3300039863	Microbiome	Permanent Draft	Terrestrial soil microbial communities from various locations - NEON	Core terrestrial soil microbial communities from Central Plains Experimental Range, Central Plains, CO, USA - CPER_001-M-38-38-20131024-GEN-DNA1	Argonne National Laboratory	3300039863	No	0	0	supratimmukherjee@lbl.gov	Supratim Mukherjee	janet.jansson@pnnl.gov; emily.graham@pnnl.gov; ryneches@lbl.gov	Janet Jansson; Emily Graham; Russell Neches	NA	lstanish@battelleecology.org	Lee Stanish	NA	USA: Central Plains Experimental Range, Central Plains, CO	Environmental	Terrestrial	Unclassified	Soil	Unclassified	Core terrestrial soil	No	USA	40.81553	-104.7456	NA	NA	NA	NA	NA	NA	26708484	71340	60485	0
3300040626	Microbiome	Permanent Draft	Terrestrial soil microbial communities from various locations - NEON	Core terrestrial soil microbial communities from Onaqui, Great Basin, UT, USA - ONAQ_002-M-20170625-COMP-DNA1	Battelle Memorial Institute	3300040626	No	0	0	supratimmukherjee@lbl.gov	Supratim Mukherjee	supratimmukherjee@lbl.gov; lstanish@battelleecology.org; ryneches@lbl.gov	Supratim Mukherjee; Lee Stanish; Russell Neches	NA	lstanish@battelleecology.org	Lee Stanish	NA	USA: Onaqui, Great Basin, UT	Environmental	Terrestrial	Unclassified	Soil	Unclassified	Core terrestrial soil	No	USA	40.17759	-112.45244	NA	NA	NA	NA	NA	NA	1268270	4199	3938	0
3300039507	Microbiome	Permanent Draft	Tundra field soil microbial communities from Alaska Tundra, USA	Tundra field soil microbial communities from Alaska Tundra, USA - AK5YR 6C 45-55cm	Georgia Institute of Technology	3300039507	No	0	0	NA	NA	janet.jansson@pnnl.gov; emily.graham@pnnl.gov; ryneches@lbl.gov	Janet Jansson; Emily Graham; Russell Neches	NA	kostas.konstantinidis@ce.gatech.edu	Kostas Konstantinidis	455.05	USA: Alaska	Environmental	Terrestrial	Unclassified	Soil	Unclassified	Tundra field soil	No	USA	63.88306	-149.22556	NA	NA	NA	NA	NA	NA	223657234	544726	421805	3
3300039598	Microbiome	Permanent Draft	Soil microbial communities from different locations in Australia	Soil microbial communities from Australia - 102.100.100/13729	Commonwealth Scientific and Industrial Research Organisation (CSIRO)	3300039598	No	0	0	NA	NA	janet.jansson@pnnl.gov; ruonan.wu@pnnl.gov; emily.graham@pnnl.gov; ryneches@lbl.gov	Janet Jansson; Ruonan Wu; Emily Graham; Russell Neches	NA	NA	NA	NA	Australia	Environmental	Terrestrial	Unclassified	Soil	Unclassified	NA	No	Australia	-30.19191	120.6551097	NA	NA	NA	NA	NA	NA	87379475	173158	108951	1
3300039796	Microbiome	Permanent Draft	Terrestrial soil microbial communities from various locations - NEON	Relocatable terrestrial soil microbial communities from Delta Junction, Taiga, AK, USA - DEJU_009-O-20170621-COMP-DNA1	Battelle Memorial Institute	3300039796	No	0	0	supratimmukherjee@lbl.gov	Supratim Mukherjee	supratimmukherjee@lbl.gov; lstanish@battelleecology.org; ryneches@lbl.gov	Supratim Mukherjee; Lee Stanish; Russell Neches	NA	lstanish@battelleecology.org	Lee Stanish	NA	USA: Delta Junction, Taiga, AK	Environmental	Terrestrial	Unclassified	Soil	Unclassified	Relocatable terrestrial soil	No	USA	63.88112	-145.75136	NA	NA	NA	NA	NA	NA	33392673	85113	72102	0
3300037179	Microbiome	Permanent Draft	Peatland microbial communities from Stordalen Mire, Sweden	Peatland microbial communities from Stordalen Mire, Sweden - 716 P2 1-5	DOE Joint Genome Institute (JGI)	3300037179	Yes	0	0	NA	NA	saleska@email.arizona.edu; virginia.isabel.rich@gmail.com; sbingvivi@gmail.com; cronin.87@osu.edu	Scott Saleska; Virginia Rich; Fen Li; Dylan Cronin	NA	saleska@email.arizona.edu	Scott Saleska	NA	Sweden: Norrbotten County, Stordalen Mire	Environmental	Terrestrial	Unclassified	Peat	Unclassified	soil	No	Sweden	68.3534	19.0473	NA	NA	NA	NA	NA	NA	804903285	1721610	1295404	1
3300040192	Microbiome	Permanent Draft	Terrestrial soil microbial communities from various locations - NEON	Core terrestrial soil microbial communities from Onaqui, Great Basin, UT, USA - ONAQ_042-M-20160727-COMP-DNA1	Battelle Memorial Institute	3300040192	No	0	0	supratimmukherjee@lbl.gov	Supratim Mukherjee	supratimmukherjee@lbl.gov; lstanish@battelleecology.org; ryneches@lbl.gov	Supratim Mukherjee; Lee Stanish; Russell Neches	NA	lstanish@battelleecology.org	Lee Stanish	NA	USA: Onaqui, Great Basin, UT	Environmental	Terrestrial	Unclassified	Soil	Unclassified	Core terrestrial soil	No	USA	40.17759	-112.45244	NA	NA	NA	NA	NA	NA	10389034	31180	28381	0
3300039875	Microbiome	Permanent Draft	Soil microbial communities from different locations in Australia	Soil microbial communities from Australia - 102.100.100/15957	Commonwealth Scientific and Industrial Research Organisation (CSIRO)	3300039875	No	0	0	NA	NA	janet.jansson@pnnl.gov; ruonan.wu@pnnl.gov; emily.graham@pnnl.gov; ryneches@lbl.gov	Janet Jansson; Ruonan Wu; Emily Graham; Russell Neches	NA	NA	NA	NA	Australia	Environmental	Terrestrial	Unclassified	Soil	Unclassified	NA	No	Australia	-42.27904	147.61451	NA	NA	NA	NA	NA	NA	24202700	56410	42124	0
3300040374	Microbiome	Permanent Draft	Agricultural soil microbial communities from Boone County, Iowa, USA	FertPrarie soil microbial communities from Boone County, Iowa, USA - PF41-WS-July2012	Iowa State University	3300040374	No	0	0	emily.graham@pnnl.gov	Emily Graham	janet.jansson@pnnl.gov; Kirsten.Hofmockel@pnnl.gov; ruonan.wu@pnnl.gov; emily.graham@pnnl.gov; accopeland@lbl.gov; ryneches@lbl.gov	Janet Jansson; Kirsten Hofmockel; Ruonan Wu; Emily Graham; Alex Copeland; Russell Neches	NA	Kirsten.Hofmockel@pnnl.gov	Kirsten Hofmockel	NA	USA: Iowa	Environmental	Terrestrial	Unclassified	Soil	Agricultural land	FertPrarie soil	No	USA	42.01375	-93.783837	NA	NA	NA	NA	NA	NA	6140819	21138	19854	0
3300040496	Microbiome	Permanent Draft	Terrestrial soil microbial communities from various locations - NEON	Relocatable terrestrial soil microbial communities from Abby Road, Pacific Northwest, WA, USA - ABBY_023-M-20170607-COMP-DNA1	Battelle Memorial Institute	3300040496	No	0	0	supratimmukherjee@lbl.gov	Supratim Mukherjee	supratimmukherjee@lbl.gov; lstanish@battelleecology.org; ryneches@lbl.gov	Supratim Mukherjee; Lee Stanish; Russell Neches	NA	lstanish@battelleecology.org	Lee Stanish	NA	USA: Abby Road, Pacific Northwest, WA	Environmental	Terrestrial	Unclassified	Soil	Unclassified	Relocatable terrestrial soil	No	USA	45.76243	-122.33033	NA	NA	NA	NA	NA	NA	3606938	10746	9874	0
3300040557	Microbiome	Permanent Draft	Soil microbial communities from different locations in Australia	Soil microbial communities from Australia - 102.100.100/7835	Commonwealth Scientific and Industrial Research Organisation (CSIRO)	3300040557	No	0	0	NA	NA	janet.jansson@pnnl.gov; ruonan.wu@pnnl.gov; emily.graham@pnnl.gov; ryneches@lbl.gov	Janet Jansson; Ruonan Wu; Emily Graham; Russell Neches	NA	NA	NA	NA	Australia	Environmental	Terrestrial	Unclassified	Soil	Unclassified	NA	No	Australia	-35.19835466	150.6945319	NA	NA	NA	NA	NA	NA	2583895	6794	5555	0
3300039434	Microbiome	Permanent Draft	Soil microbial communities from Alaska and Oklahoma, USA	Soil microbial communities from CiPEHR study site in Alaska, USA - CiPEHR-AK-2010_T4	Georgia Institute of Technology	3300039434	No	0	0	NA	NA	janet.jansson@pnnl.gov; emily.graham@pnnl.gov; ryneches@lbl.gov	Janet Jansson; Emily Graham; Russell Neches	NA	kostas.konstantinidis@ce.gatech.edu	Kostas Konstantinidis	NA	USA: Alaska	Environmental	Terrestrial	Unclassified	Soil	Permafrost	Soil	No	USA	63.88306	-149.22556	NA	NA	NA	NA	NA	NA	1428706957	3060495	2246129	1
3300040562	Microbiome	Permanent Draft	Terrestrial soil microbial communities from various locations - NEON	Relocatable terrestrial soil microbial communities from Niwot Ridge Mountain Research Station, Southern Rockies & Colorado Plateau, CO, USA - STER_026-M-20140618-COMP-DNA1	Argonne National Laboratory	3300040562	No	0	0	supratimmukherjee@lbl.gov	Supratim Mukherjee	janet.jansson@pnnl.gov; emily.graham@pnnl.gov; ryneches@lbl.gov	Janet Jansson; Emily Graham; Russell Neches	NA	lstanish@battelleecology.org	Lee Stanish	NA	USA: Niwot Ridge Mountain Research Station, Southern Rockies & Colorado Plateau, CO	Environmental	Terrestrial	Unclassified	Soil	Unclassified	Relocatable terrestrial soil	No	USA	40.4619	-103.0293	NA	NA	NA	NA	NA	NA	2534196	7604	6958	0
3300040696	Microbiome	Permanent Draft	Terrestrial soil microbial communities from various locations - NEON	Relocatable terrestrial soil microbial communities from Jornada LTER, Desert Southwest, NM, USA - JORN_045-M-20170808-COMP-DNA1	Battelle Memorial Institute	3300040696	No	0	0	supratimmukherjee@lbl.gov	Supratim Mukherjee	supratimmukherjee@lbl.gov; lstanish@battelleecology.org; ryneches@lbl.gov	Supratim Mukherjee; Lee Stanish; Russell Neches	NA	lstanish@battelleecology.org	Lee Stanish	NA	USA: Jornada LTER, Desert Southwest, NM	Environmental	Terrestrial	Unclassified	Soil	Unclassified	Relocatable terrestrial soil	No	USA	32.59068	-106.84254	NA	NA	NA	NA	NA	NA	1076495	3184	2957	0
3300040340	Microbiome	Permanent Draft	Terrestrial soil microbial communities from various locations - NEON	Relocatable terrestrial soil microbial communities from Steigerwaldt Land Services, Great Lakes, WI, USA - STEI_003-O-20160720-COMP-DNA1	Battelle Memorial Institute	3300040340	No	0	0	supratimmukherjee@lbl.gov	Supratim Mukherjee	supratimmukherjee@lbl.gov; lstanish@battelleecology.org; ryneches@lbl.gov	Supratim Mukherjee; Lee Stanish; Russell Neches	NA	lstanish@battelleecology.org	Lee Stanish	NA	USA: Steigerwaldt Land Services, Great Lakes, WI	Environmental	Terrestrial	Unclassified	Soil	Unclassified	Relocatable terrestrial soil	No	USA	45.50894	-89.58637	NA	NA	NA	NA	NA	NA	4518483	13245	12236	0
3300040529	Microbiome	Permanent Draft	Terrestrial soil microbial communities from various locations - NEON	Core terrestrial soil microbial communities from Woodworth, Northern Plains, ND, USA - WOOD_003-M-20140702-COMP-DNA1	Argonne National Laboratory	3300040529	No	0	0	supratimmukherjee@lbl.gov	Supratim Mukherjee	janet.jansson@pnnl.gov; emily.graham@pnnl.gov; ryneches@lbl.gov	Janet Jansson; Emily Graham; Russell Neches	NA	lstanish@battelleecology.org	Lee Stanish	NA	USA: Woodworth, Northern Plains, ND	Environmental	Terrestrial	Unclassified	Soil	Unclassified	Core terrestrial soil	No	USA	47.12823	-99.24136	NA	NA	NA	NA	NA	NA	3169828	8850	8096	0
3300037091	Microbiome	Permanent Draft	Peatland microbial communities from Stordalen Mire, Sweden	Peat soil microbial communities from Stordalen Mire, Sweden - 713 E-3-X1	DOE Joint Genome Institute (JGI)	3300037091	Yes	0	0	NA	NA	saleska@email.arizona.edu; virginia.isabel.rich@gmail.com; sbingvivi@gmail.com; cronin.87@osu.edu	Scott Saleska; Virginia Rich; Fen Li; Dylan Cronin	NA	saleska@email.arizona.edu	Scott Saleska	NA	Sweden: Norrbotten County, Stordalen Mire	Environmental	Terrestrial	Unclassified	Peat	Unclassified	soil	No	Sweden	68.3533	19.0467	NA	NA	NA	NA	NA	NA	407647215	745733	466774	10
3300039670	Microbiome	Permanent Draft	Soil microbial communities from different locations in Australia	Soil microbial communities from Australia - 102.100.100/15947	Commonwealth Scientific and Industrial Research Organisation (CSIRO)	3300039670	No	0	0	NA	NA	janet.jansson@pnnl.gov; ruonan.wu@pnnl.gov; emily.graham@pnnl.gov; ryneches@lbl.gov	Janet Jansson; Ruonan Wu; Emily Graham; Russell Neches	NA	NA	NA	NA	Australia	Environmental	Terrestrial	Unclassified	Soil	Unclassified	NA	No	Australia	-42.40422	147.40767	NA	NA	NA	NA	NA	NA	56998570	124314	93846	1
3300037040	Microbiome	Permanent Draft	Peatland microbial communities from Stordalen Mire, Sweden	Peat soil microbial communities from Stordalen Mire, Sweden - 713 S-3-X0	DOE Joint Genome Institute (JGI)	3300037040	Yes	0	0	NA	NA	saleska@email.arizona.edu; virginia.isabel.rich@gmail.com; sbingvivi@gmail.com; cronin.87@osu.edu	Scott Saleska; Virginia Rich; Fen Li; Dylan Cronin	NA	saleska@email.arizona.edu	Scott Saleska	NA	Sweden: Norrbotten County, Stordalen Mire	Environmental	Terrestrial	Unclassified	Peat	Unclassified	soil	No	Sweden	68.3533	19.0475	NA	NA	NA	NA	NA	NA	453720592	765943	453859	1
3300039257	Microbiome	Permanent Draft	Peat soil microbial communities from Marcell Experimental Forest, MN, USA	Peat soil microbial communities from Marcell Experimental Forest, MN, USA - P13_D5	DOE Joint Genome Institute (JGI)	3300039257	Yes	0	0	NA	NA	schadtcw@ornl.gov; erjohnston@ornl.gov	Christopher W. Schadt; Eric Johnston	NA	schadtcw@ornl.gov	Christopher W. Schadt	NA	USA: Minnesota	Environmental	Terrestrial	Unclassified	Peat	Unclassified	peat soil	No	USA	47.5056	-93.4534	NA	NA	NA	NA	NA	NA	215446235	334368	180096	3
3300039603	Microbiome	Permanent Draft	Soil microbial communities from different locations in Australia	Soil microbial communities from Australia - 102.100.100/10716	Commonwealth Scientific and Industrial Research Organisation (CSIRO)	3300039603	No	0	0	NA	NA	janet.jansson@pnnl.gov; ruonan.wu@pnnl.gov; emily.graham@pnnl.gov; ryneches@lbl.gov	Janet Jansson; Ruonan Wu; Emily Graham; Russell Neches	NA	NA	NA	NA	Australia	Environmental	Terrestrial	Unclassified	Soil	Unclassified	NA	No	Australia	-34.05624	140.7354	NA	NA	NA	NA	NA	NA	85355716	165059	100051	0
3300036773	Microbiome	Permanent Draft	Soil fungal communities from Pine and Eucalyptus forests in California, United States and New South Wales, Australia	Soil fungal communities from native Pine forests in California, United States - CAC_1	DOE Joint Genome Institute (JGI)	3300036773	Yes	0	0	NA	NA	lnagy@clarku.edu; kochen@ufl.edu; fungi@duke.edu; erbrzostek@mail.wvu.edu; lnagy@unicamp.br; hoeksema@olemiss.edu; jmtalbot@bu.edu; sunny.liao@ufl.edu; jbrewer@olemiss.edu	Laszlo Nagy; Ko-Hsuan Chen; Rytas Vilgalys; Edward Brzostek; Lazlo Nagy; Jason Hoeksema; Jennifer Bhatnagar; Hui-Ling Liao; Stephen Brewer	NA	sunny.liao@ufl.edu	Hui-Ling Liao	93	USA: California	Environmental	Terrestrial	Unclassified	Soil	Forest Soil	soil	No	USA	35.5	-121	NA	NA	NA	NA	NA	NA	1822897467	3024801	1733668	2
3300039800	Microbiome	Permanent Draft	Soil microbial communities from different locations in Australia	Soil microbial communities from Australia - 102.100.100/8509	Commonwealth Scientific and Industrial Research Organisation (CSIRO)	3300039800	No	0	0	NA	NA	janet.jansson@pnnl.gov; ruonan.wu@pnnl.gov; emily.graham@pnnl.gov; ryneches@lbl.gov	Janet Jansson; Ruonan Wu; Emily Graham; Russell Neches	NA	NA	NA	NA	Australia	Environmental	Terrestrial	Unclassified	Soil	Unclassified	NA	No	Australia	-13.52161823	132.4531142	NA	NA	NA	NA	NA	NA	34458815	76083	58010	1
3300040312	Microbiome	Permanent Draft	Terrestrial soil microbial communities from various locations - NEON	Relocatable terrestrial soil microbial communities from Dead Lake, Ozarks Complex, AL, USA - DELA_014-M-20160824-COMP-DNA1	Battelle Memorial Institute	3300040312	No	0	0	supratimmukherjee@lbl.gov	Supratim Mukherjee	supratimmukherjee@lbl.gov; lstanish@battelleecology.org; ryneches@lbl.gov	Supratim Mukherjee; Lee Stanish; Russell Neches	NA	lstanish@battelleecology.org	Lee Stanish	NA	USA: Dead Lake, Ozarks Complex, AL	Environmental	Terrestrial	Unclassified	Soil	Unclassified	Relocatable terrestrial soil	No	USA	32.54172	-87.80389	NA	NA	NA	NA	NA	NA	5510467	17600	15680	0
3300039397	Microbiome	Permanent Draft	Soil microbial communities from different locations in Australia	Soil microbial communities from Australia - 102.100.100/8161	Commonwealth Scientific and Industrial Research Organisation (CSIRO)	3300039397	No	0	0	NA	NA	janet.jansson@pnnl.gov; ruonan.wu@pnnl.gov; emily.graham@pnnl.gov; ryneches@lbl.gov	Janet Jansson; Ruonan Wu; Emily Graham; Russell Neches	NA	NA	NA	NA	Australia	Environmental	Terrestrial	Unclassified	Soil	Unclassified	NA	No	Australia	-25.351	131.041	NA	NA	NA	NA	NA	NA	3599426261	8088138	5894670	2
3300037088	Microbiome	Permanent Draft	Peatland microbial communities from Stordalen Mire, Sweden	Peat soil microbial communities from Stordalen Mire, Sweden - 713 E-2-X1	DOE Joint Genome Institute (JGI)	3300037088	Yes	0	0	NA	NA	saleska@email.arizona.edu; virginia.isabel.rich@gmail.com; sbingvivi@gmail.com; cronin.87@osu.edu	Scott Saleska; Virginia Rich; Fen Li; Dylan Cronin	NA	saleska@email.arizona.edu	Scott Saleska	NA	Sweden: Norrbotten County, Stordalen Mire	Environmental	Terrestrial	Unclassified	Peat	Unclassified	soil	No	Sweden	68.3533	19.0466	NA	NA	NA	NA	NA	NA	641553749	1161024	717769	3
3300036661	Microbiome	Permanent Draft	Peatland microbial communities from Stordalen Mire, Sweden	Peatland microbial communities from Stordalen Mire, Sweden - 712 E-2-X	DOE Joint Genome Institute (JGI)	3300036661	Yes	0	0	NA	NA	saleska@email.arizona.edu; virginia.isabel.rich@gmail.com; sbingvivi@gmail.com; cronin.87@osu.edu	Scott Saleska; Virginia Rich; Fen Li; Dylan Cronin	NA	saleska@email.arizona.edu	Scott Saleska	NA	Sweden: Norrbotten County, Stordalen Mire	Environmental	Terrestrial	Unclassified	Peat	Unclassified	soil	No	Sweden	68.3533	19.0466	NA	NA	NA	NA	NA	NA	263752811	672506	567869	0
3300040697	Microbiome	Permanent Draft	Terrestrial soil microbial communities from various locations - NEON	Relocatable terrestrial soil microbial communities from Smithsonian Environmental Research Center, Mid-Atlantic, MD, USA - SERC_049-M-20170711-COMP-DNA1	Battelle Memorial Institute	3300040697	No	0	0	supratimmukherjee@lbl.gov	Supratim Mukherjee	supratimmukherjee@lbl.gov; lstanish@battelleecology.org; ryneches@lbl.gov	Supratim Mukherjee; Lee Stanish; Russell Neches	NA	lstanish@battelleecology.org	Lee Stanish	NA	USA: Smithsonian Environmental Research Center, Mid-Atlantic, MD	Environmental	Terrestrial	Unclassified	Soil	Unclassified	Relocatable terrestrial soil	No	USA	38.89008	-76.56001	NA	NA	NA	NA	NA	NA	1128014	3314	3129	0
3300039584	Microbiome	Permanent Draft	Terrestrial soil microbial communities from various locations - NEON	Relocatable terrestrial soil microbial communities from Delta Junction, Taiga, AK, USA - DEJU_048-O-20170621-COMP-DNA1	Battelle Memorial Institute	3300039584	No	0	0	supratimmukherjee@lbl.gov	Supratim Mukherjee	supratimmukherjee@lbl.gov; lstanish@battelleecology.org; ryneches@lbl.gov	Supratim Mukherjee; Lee Stanish; Russell Neches	NA	lstanish@battelleecology.org	Lee Stanish	NA	USA: Dead Lake, Ozarks Complex, AL	Environmental	Terrestrial	Unclassified	Soil	Unclassified	Relocatable terrestrial soil	No	USA	63.88112	-145.75136	NA	NA	NA	NA	NA	NA	95542669	197156	144285	1
3300040549	Microbiome	Permanent Draft	Terrestrial soil microbial communities from various locations - NEON	Relocatable terrestrial soil microbial communities from Jones Ecological Research Center, Southeast, GA, USA - JERC_006-M-20170724-COMP-DNA1	Battelle Memorial Institute	3300040549	No	0	0	supratimmukherjee@lbl.gov	Supratim Mukherjee	supratimmukherjee@lbl.gov; lstanish@battelleecology.org; ryneches@lbl.gov	Supratim Mukherjee; Lee Stanish; Russell Neches	NA	lstanish@battelleecology.org	Lee Stanish	NA	USA: Jones Ecological Research Center, Southeast, GA	Environmental	Terrestrial	Unclassified	Soil	Unclassified	Relocatable terrestrial soil	No	USA	31.19484	-84.46861	NA	NA	NA	NA	NA	NA	2639646	8419	7982	0
3300039465	Microbiome	Permanent Draft	Soil microbial communities from Alaska and Oklahoma, USA	Soil microbial communities from CiPEHR study site in Alaska, USA - CiPEHR-AK-2010_T1	Georgia Institute of Technology	3300039465	No	0	0	NA	NA	janet.jansson@pnnl.gov; emily.graham@pnnl.gov; ryneches@lbl.gov	Janet Jansson; Emily Graham; Russell Neches	NA	kostas.konstantinidis@ce.gatech.edu	Kostas Konstantinidis	NA	USA: Alaska	Environmental	Terrestrial	Unclassified	Soil	Permafrost	Soil	No	USA	63.88306	-149.22556	NA	NA	NA	NA	NA	NA	754535039	1622602	1187701	1
3300040277	Microbiome	Permanent Draft	Terrestrial soil microbial communities from various locations - NEON	Core terrestrial soil microbial communities from Toolik, Tundra, AK, USA - TOOL_043-M-20170719-COMP-DNA1	Battelle Memorial Institute	3300040277	No	0	0	supratimmukherjee@lbl.gov	Supratim Mukherjee	supratimmukherjee@lbl.gov; lstanish@battelleecology.org; ryneches@lbl.gov	Supratim Mukherjee; Lee Stanish; Russell Neches	NA	lstanish@battelleecology.org	Lee Stanish	NA	USA: Toolik, Tundra, AK	Environmental	Terrestrial	Unclassified	Soil	Unclassified	Core terrestrial soil	No	USA	68.66109	-149.37047	NA	NA	NA	NA	NA	NA	7100595	19442	16770	0
3300040397	Microbiome	Permanent Draft	Terrestrial soil microbial communities from various locations - NEON	Core terrestrial soil microbial communities from Central Plains Experimental Range, Central Plains, CO, USA - CPER_004-M-20160719-COMP-DNA1	Battelle Memorial Institute	3300040397	No	0	0	supratimmukherjee@lbl.gov	Supratim Mukherjee	supratimmukherjee@lbl.gov; lstanish@battelleecology.org; ryneches@lbl.gov	Supratim Mukherjee; Lee Stanish; Russell Neches	NA	lstanish@battelleecology.org	Lee Stanish	NA	USA: Central Plains Experimental Range, Central Plains, CO	Environmental	Terrestrial	Unclassified	Soil	Unclassified	Core terrestrial soil	No	USA	40.81553	-104.7456	NA	NA	NA	NA	NA	NA	5437779	15588	13807	0
3300040416	Microbiome	Permanent Draft	Terrestrial soil microbial communities from various locations - NEON	Core terrestrial soil microbial communities from Ordway-Swisher Biological Station, Southeast, FL, USA - OSBS_004-M-20130726-COMP-DNA1	Argonne National Laboratory	3300040416	No	0	0	supratimmukherjee@lbl.gov	Supratim Mukherjee	supratimmukherjee@lbl.gov; lstanish@battelleecology.org; ryneches@lbl.gov	Supratim Mukherjee; Lee Stanish; Russell Neches	NA	lstanish@battelleecology.org	Lee Stanish	NA	USA: Ordway-Swisher Biological Station, Southeast, FL	Environmental	Terrestrial	Unclassified	Soil	Unclassified	Core terrestrial soil	No	USA	29.68927	-81.99343	NA	NA	NA	NA	NA	NA	4799192	13580	12640	0
3300040646	Microbiome	Permanent Draft	Terrestrial soil microbial communities from various locations - NEON	Relocatable terrestrial soil microbial communities from Great Smoky Mountains National Park, TN, USA - GRSM_007-M-20170719-COMP-DNA1	Battelle Memorial Institute	3300040646	No	0	0	supratimmukherjee@lbl.gov	Supratim Mukherjee	supratimmukherjee@lbl.gov; lstanish@battelleecology.org; ryneches@lbl.gov	Supratim Mukherjee; Lee Stanish; Russell Neches	NA	lstanish@battelleecology.org	Lee Stanish	NA	USA: Great Smoky Mountains National Park, TN	Environmental	Terrestrial	Unclassified	Soil	Unclassified	Relocatable terrestrial soil	No	USA	35.68896	-83.50195	NA	NA	NA	NA	NA	NA	2134639	6580	6193	0
3300039943	Microbiome	Permanent Draft	Soil microbial communities from different locations in Australia	Soil microbial communities from Australia - 102.100.100/12467	Commonwealth Scientific and Industrial Research Organisation (CSIRO)	3300039943	No	0	0	NA	NA	janet.jansson@pnnl.gov; ruonan.wu@pnnl.gov; emily.graham@pnnl.gov; ryneches@lbl.gov	Janet Jansson; Ruonan Wu; Emily Graham; Russell Neches	NA	NA	NA	NA	Australia	Environmental	Terrestrial	Unclassified	Soil	Unclassified	NA	No	Australia	-35.42375	148.79595	NA	NA	NA	NA	NA	NA	19490829	41885	30099	0
3300037164	Microbiome	Permanent Draft	Peatland microbial communities from Stordalen Mire, Sweden	Peatland microbial communities from Stordalen Mire, Sweden - 716 E1 30-34	DOE Joint Genome Institute (JGI)	3300037164	Yes	0	0	NA	NA	saleska@email.arizona.edu; virginia.isabel.rich@gmail.com; sbingvivi@gmail.com; cronin.87@osu.edu	Scott Saleska; Virginia Rich; Fen Li; Dylan Cronin	NA	saleska@email.arizona.edu	Scott Saleska	NA	Sweden: Norrbotten County, Stordalen Mire	Environmental	Terrestrial	Unclassified	Peat	Unclassified	soil	No	Sweden	68.3532	19.047	NA	NA	NA	NA	NA	NA	752720061	1555562	1139700	3
3300040509	Microbiome	Permanent Draft	Terrestrial soil microbial communities from various locations - NEON	Core terrestrial soil microbial communities from Woodworth, Northern Plains, ND, USA - WOOD_001-M-20140702-COMP-DNA1	Argonne National Laboratory	3300040509	No	0	0	supratimmukherjee@lbl.gov	Supratim Mukherjee	janet.jansson@pnnl.gov; emily.graham@pnnl.gov; ryneches@lbl.gov	Janet Jansson; Emily Graham; Russell Neches	NA	lstanish@battelleecology.org	Lee Stanish	NA	USA: Wind River Experimental Forest, Pacific Northwest, WA	Environmental	Terrestrial	Unclassified	Soil	Unclassified	Core terrestrial soil	No	USA	47.12823	-99.24136	NA	NA	NA	NA	NA	NA	3103104	10074	9353	0
3300040008	Microbiome	Permanent Draft	Soil microbial communities from different locations in Australia	Soil microbial communities from Australia - 102.100.100/13270	Commonwealth Scientific and Industrial Research Organisation (CSIRO)	3300040008	No	0	0	NA	NA	janet.jansson@pnnl.gov; ruonan.wu@pnnl.gov; emily.graham@pnnl.gov; ryneches@lbl.gov	Janet Jansson; Ruonan Wu; Emily Graham; Russell Neches	NA	NA	NA	NA	Australia	Environmental	Terrestrial	Unclassified	Soil	Unclassified	NA	No	Australia	-39.89271	144.08213	NA	NA	NA	NA	NA	NA	16376841	37929	29911	0
3300040502	Microbiome	Permanent Draft	Terrestrial soil microbial communities from various locations - NEON	Relocatable terrestrial soil microbial communities from The University of Kansas Field Station, Prairie Peninsula, KS, USA - UKFS_005-M-20160718-COMP-DNA1	Battelle Memorial Institute	3300040502	No	0	0	supratimmukherjee@lbl.gov	Supratim Mukherjee	supratimmukherjee@lbl.gov; lstanish@battelleecology.org; ryneches@lbl.gov	Supratim Mukherjee; Lee Stanish; Russell Neches	NA	lstanish@battelleecology.org	Lee Stanish	NA	USA: The University of Kansas Field Station, Prairie Peninsula, KS	Environmental	Terrestrial	Unclassified	Soil	Unclassified	Relocatable terrestrial soil	No	USA	39.04043	-95.19215	NA	NA	NA	NA	NA	NA	3471009	11428	10634	0
3300040553	Microbiome	Permanent Draft	Terrestrial soil microbial communities from various locations - NEON	Core terrestrial soil microbial communities from LBJ National Grassland , Southern Plains, TX, USA - CLBJ_002-M-20170411-COMP-DNA1	Battelle Memorial Institute	3300040553	No	0	0	supratimmukherjee@lbl.gov	Supratim Mukherjee	supratimmukherjee@lbl.gov; lstanish@battelleecology.org; ryneches@lbl.gov	Supratim Mukherjee; Lee Stanish; Russell Neches	NA	lstanish@battelleecology.org	Lee Stanish	NA	USA: LBJ National Grassland , Southern Plains, TX	Environmental	Terrestrial	Unclassified	Soil	Unclassified	Core terrestrial soil	No	USA	33.40123	-97.57	NA	NA	NA	NA	NA	NA	2610907	8768	8246	0
3300036421	Microbiome	Permanent Draft	Peatland microbial communities from Stordalen Mire, Sweden	Peat soil microbial communities from Stordalen Mire, Sweden - C.B.S.T100 (v2)	DOE Joint Genome Institute (JGI)	3300036421	Yes	0	0	NA	NA	saleska@email.arizona.edu; virginia.isabel.rich@gmail.com; sbingvivi@gmail.com; cronin.87@osu.edu	Scott Saleska; Virginia Rich; Fen Li; Dylan Cronin	NA	saleska@email.arizona.edu	Scott Saleska	0	Sweden: Norrbotten County, Stordalen Mire	Environmental	Terrestrial	Unclassified	Peat	Unclassified	soil	No	Sweden	68.3529	19.0475	NA	NA	NA	NA	NA	NA	102967024	157875	85692	1
3300039889	Microbiome	Permanent Draft	Terrestrial soil microbial communities from various locations - NEON	Relocatable terrestrial soil microbial communities from Klemme Range Research Station, Southern Plains, OK, USA - OAES_045-M-20170627-COMP-DNA1	Battelle Memorial Institute	3300039889	No	0	0	supratimmukherjee@lbl.gov	Supratim Mukherjee	supratimmukherjee@lbl.gov; lstanish@battelleecology.org; ryneches@lbl.gov	Supratim Mukherjee; Lee Stanish; Russell Neches	NA	lstanish@battelleecology.org	Lee Stanish	NA	USA: Onaqui, Great Basin, UT	Environmental	Terrestrial	Unclassified	Soil	Unclassified	Relocatable terrestrial soil	No	USA	35.41059	-99.05879	NA	NA	NA	NA	NA	NA	23126122	64579	56643	0
3300036913	Microbiome	Permanent Draft	Peatland microbial communities from Stordalen Mire, Sweden	Peat soil microbial communities from Stordalen Mire, Sweden - 715 E2 30-34	DOE Joint Genome Institute (JGI)	3300036913	Yes	0	0	NA	NA	saleska@email.arizona.edu; virginia.isabel.rich@gmail.com; sbingvivi@gmail.com; cronin.87@osu.edu	Scott Saleska; Virginia Rich; Fen Li; Dylan Cronin	NA	saleska@email.arizona.edu	Scott Saleska	NA	Sweden: Norrbotten County, Stordalen Mire	Environmental	Terrestrial	Unclassified	Peat	Unclassified	soil	No	Sweden	68.3533	19.0468	NA	NA	NA	NA	NA	NA	545660158	1040411	710652	5
3300039759	Microbiome	Permanent Draft	Soil microbial communities from different locations in Australia	Soil microbial communities from Australia - 102.100.100/7043	Commonwealth Scientific and Industrial Research Organisation (CSIRO)	3300039759	No	0	0	NA	NA	janet.jansson@pnnl.gov; ruonan.wu@pnnl.gov; emily.graham@pnnl.gov; ryneches@lbl.gov	Janet Jansson; Ruonan Wu; Emily Graham; Russell Neches	NA	NA	NA	NA	Australia	Environmental	Terrestrial	Unclassified	Soil	Unclassified	NA	No	Australia	-23.25241667	132.6403667	NA	NA	NA	NA	NA	NA	38104712	87235	66415	1
3300037243	Microbiome	Permanent Draft	Peatland microbial communities from Stordalen Mire, Sweden	Peatland microbial communities from Stordalen Mire, Sweden - 713 CPN2-1-M	DOE Joint Genome Institute (JGI)	3300037243	Yes	0	0	NA	NA	saleska@email.arizona.edu; virginia.isabel.rich@gmail.com; sbingvivi@gmail.com; cronin.87@osu.edu	Scott Saleska; Virginia Rich; Fen Li; Dylan Cronin	NA	saleska@email.arizona.edu	Scott Saleska	NA	Sweden: Norrbotten County, Stordalen Mire	Environmental	Terrestrial	Unclassified	Peat	Unclassified	soil	No	Sweden	68.3628	19.0528	NA	NA	NA	NA	NA	NA	1235000987	2267282	1517366	1
3300037402	Microbiome	Permanent Draft	Peat permafrost microbial communities from Stordalen Mire near Abisko, Sweden	Peat permafrost microbial communities from Stordalen Mire near Abisko, Sweden - I_Bog_C2	DOE Joint Genome Institute (JGI)	3300037402	Yes	0	0	NA	NA	malak.m.tfaily@gmail.com; saleska@email.arizona.edu; houghm@email.arizona.edu; virginia.isabel.rich@gmail.com; ellen.dorrepaal@umu.se; blazewicz@llnl.gov; jchanton@fsu.edu	Malak Tfaily; Scott Saleska; Moira Hough; Virginia Rich; Ellen Dorrepaal; Steven Blazewicz; Jeffrey Chanton	NA	saleska@email.arizona.edu	Scott Saleska	NA	Sweden: Abisko, Stordalen Mire	Environmental	Terrestrial	Unclassified	Peat	Unclassified	peat	No	Sweden	68.3532	19.0477	NA	NA	NA	NA	NA	NA	511946781	1101892	842433	2
3300037204	Microbiome	Permanent Draft	Peatland microbial communities from Stordalen Mire, Sweden	Peatland microbial communities from Stordalen Mire, Sweden - 711 P-3-M	DOE Joint Genome Institute (JGI)	3300037204	Yes	0	0	NA	NA	saleska@email.arizona.edu; virginia.isabel.rich@gmail.com; sbingvivi@gmail.com; cronin.87@osu.edu	Scott Saleska; Virginia Rich; Fen Li; Dylan Cronin	NA	saleska@email.arizona.edu	Scott Saleska	NA	Sweden: Norrbotten County, Stordalen Mire	Environmental	Terrestrial	Unclassified	Peat	Unclassified	soil	No	Sweden	68.3534	19.0473	NA	NA	NA	NA	NA	NA	1172142812	2301891	1580900	2
3300040661	Microbiome	Permanent Draft	Soil microbial communities from different locations in Australia	Soil microbial communities from Australia - 102.100.100/13274	Commonwealth Scientific and Industrial Research Organisation (CSIRO)	3300040661	No	0	0	NA	NA	janet.jansson@pnnl.gov; ruonan.wu@pnnl.gov; emily.graham@pnnl.gov; ryneches@lbl.gov	Janet Jansson; Ruonan Wu; Emily Graham; Russell Neches	NA	NA	NA	NA	Australia	Environmental	Terrestrial	Unclassified	Soil	Unclassified	NA	No	Australia	-39.72931	143.92897	NA	NA	NA	NA	NA	NA	1527811	4103	3567	0
3300039939	Microbiome	Permanent Draft	Terrestrial soil microbial communities from various locations - NEON	Core terrestrial soil microbial communities from Central Plains Experimental Range, Central Plains, CO, USA - CPER_003-M-20140116-COMP-DNA1	Argonne National Laboratory	3300039939	No	0	0	supratimmukherjee@lbl.gov	Supratim Mukherjee	janet.jansson@pnnl.gov; emily.graham@pnnl.gov; ryneches@lbl.gov	Janet Jansson; Emily Graham; Russell Neches	NA	lstanish@battelleecology.org	Lee Stanish	NA	USA: Central Plains Experimental Range, Central Plains, CO	Environmental	Terrestrial	Unclassified	Soil	Unclassified	Core terrestrial soil	No	USA	40.81553	-104.7456	NA	NA	NA	NA	NA	NA	19915576	60166	53312	0
3300040484	Microbiome	Permanent Draft	Terrestrial soil microbial communities from various locations - NEON	Relocatable terrestrial soil microbial communities from The University of Kansas Field Station, Prairie Peninsula, KS, USA - UKFS_005-M-20170731-COMP-DNA1	Battelle Memorial Institute	3300040484	No	0	0	supratimmukherjee@lbl.gov	Supratim Mukherjee	supratimmukherjee@lbl.gov; lstanish@battelleecology.org; ryneches@lbl.gov	Supratim Mukherjee; Lee Stanish; Russell Neches	NA	lstanish@battelleecology.org	Lee Stanish	NA	USA: The University of Kansas Field Station, Prairie Peninsula, KS	Environmental	Terrestrial	Unclassified	Soil	Unclassified	Relocatable terrestrial soil	No	USA	39.04043	-95.19215	NA	NA	NA	NA	NA	NA	3880782	11695	10940	0
3300040622	Microbiome	Permanent Draft	Terrestrial soil microbial communities from various locations - NEON	Core terrestrial soil microbial communities from Central Plains Experimental Range, Central Plains, CO, USA - CPER_001-M-25-38-20130701-GEN-DNA1	Argonne National Laboratory	3300040622	No	0	0	supratimmukherjee@lbl.gov	Supratim Mukherjee	janet.jansson@pnnl.gov; emily.graham@pnnl.gov; ryneches@lbl.gov	Janet Jansson; Emily Graham; Russell Neches	NA	lstanish@battelleecology.org	Lee Stanish	NA	USA: Central Plains Experimental Range, Central Plains, CO	Environmental	Terrestrial	Unclassified	Soil	Unclassified	Core terrestrial soil	No	USA	40.81553	-104.7456	NA	NA	NA	NA	NA	NA	1302720	4335	4134	0
3300040515	Microbiome	Permanent Draft	Soil microbial communities from different locations in Australia	Soil microbial communities from Australia - 102.100.100/7896	Commonwealth Scientific and Industrial Research Organisation (CSIRO)	3300040515	No	0	0	NA	NA	janet.jansson@pnnl.gov; ruonan.wu@pnnl.gov; emily.graham@pnnl.gov; ryneches@lbl.gov	Janet Jansson; Ruonan Wu; Emily Graham; Russell Neches	NA	NA	NA	NA	Australia	Environmental	Terrestrial	Unclassified	Soil	Unclassified	NA	No	Australia	-34.08631806	118.8528247	NA	NA	NA	NA	NA	NA	3022184	8284	6987	0
3300036585	Microbiome	Permanent Draft	Soil microbial communities from Nachusa Grasslands, Illinois, United States	Soil microbial communities from Nachusa Grasslands, Illinois, United States - CCW_080817	DOE Joint Genome Institute (JGI)	3300036585	Yes	0	0	NA	NA	nbarber@sdsu.edu; wswingley@niu.edu	Nicholas Barber; Wesley Swingley	NA	wswingley@niu.edu	Wesley Swingley	217	USA: Illinois	Environmental	Terrestrial	Unclassified	Soil	Grasslands	soil	No	USA	41.9035	-89.3341	NA	NA	NA	NA	NA	NA	232586505	681820	603903	0
3300040311	Microbiome	Permanent Draft	Terrestrial soil microbial communities from various locations - NEON	Core terrestrial soil microbial communities from San Joaquin Experimental Range, Pacific Southwest, CA, USA - SJER_002-M-20170314-COMP-DNA1	Battelle Memorial Institute	3300040311	No	0	0	supratimmukherjee@lbl.gov	Supratim Mukherjee	supratimmukherjee@lbl.gov; lstanish@battelleecology.org; ryneches@lbl.gov	Supratim Mukherjee; Lee Stanish; Russell Neches	NA	lstanish@battelleecology.org	Lee Stanish	NA	USA: San Joaquin Experimental Range, Pacific Southwest, CA	Environmental	Terrestrial	Unclassified	Soil	Unclassified	Core terrestrial soil	No	USA	37.10878	-119.73228	NA	NA	NA	NA	NA	NA	5528780	17622	16536	0
3300037393	Microbiome	Permanent Draft	Soil microbial communities from Nachusa Grasslands, Illinois, United States	Soil microbial communities from Nachusa Grasslands, Illinois, United States - HF_101317	DOE Joint Genome Institute (JGI)	3300037393	Yes	0	0	NA	NA	nbarber@sdsu.edu; wswingley@niu.edu	Nicholas Barber; Wesley Swingley	NA	wswingley@niu.edu	Wesley Swingley	217	USA: Illinois	Environmental	Terrestrial	Unclassified	Soil	Grasslands	soil	No	USA	41.9002	-89.352	NA	NA	NA	NA	NA	NA	626162677	1700058	1442107	1
3300037277	Microbiome	Permanent Draft	Peat permafrost microbial communities from Stordalen Mire near Abisko, Sweden	Peat permafrost microbial communities from Stordalen Mire near Abisko, Sweden - III_Fen_C3	DOE Joint Genome Institute (JGI)	3300037277	Yes	0	0	NA	NA	malak.tfaily@pnnl.gov; saleska@email.arizona.edu; houghm@email.arizona.edu; virginia.isabel.rich@gmail.com; ellen.dorrepaal@umu.se; blazewicz@llnl.gov; jchanton@fsu.edu	Malak Tfaily; Scott Saleska; Moira Hough; Virginia Rich; Ellen Dorrepaal; Steven Blazewicz; Jeffrey Chanton	NA	saleska@email.arizona.edu	Scott Saleska	NA	Sweden: Abisko, Stordalen Mire	Environmental	Terrestrial	Unclassified	Peat	Unclassified	peat	No	Sweden	68.3532	19.0477	NA	NA	NA	NA	NA	NA	285657749	837235	742132	0
3300037112	Microbiome	Permanent Draft	Peatland microbial communities from Stordalen Mire, Sweden	Peatland microbial communities from Stordalen Mire, Sweden - 713 CPN1-2-X0	DOE Joint Genome Institute (JGI)	3300037112	Yes	0	0	NA	NA	saleska@email.arizona.edu; virginia.isabel.rich@gmail.com; sbingvivi@gmail.com; cronin.87@osu.edu	Scott Saleska; Virginia Rich; Fen Li; Dylan Cronin	NA	saleska@email.arizona.edu	Scott Saleska	NA	Sweden: Norrbotten County, Stordalen Mire	Environmental	Terrestrial	Unclassified	Peat	Unclassified	soil	No	Sweden	68.3568	19.0503	NA	NA	NA	NA	NA	NA	401789056	659600	374301	0
3300040061	Microbiome	Permanent Draft	Soil microbial communities from different locations in Australia	Soil microbial communities from Australia - 102.100.100/8521	Commonwealth Scientific and Industrial Research Organisation (CSIRO)	3300040061	No	0	0	NA	NA	janet.jansson@pnnl.gov; ruonan.wu@pnnl.gov; emily.graham@pnnl.gov; ryneches@lbl.gov	Janet Jansson; Ruonan Wu; Emily Graham; Russell Neches	NA	NA	NA	NA	Australia	Environmental	Terrestrial	Unclassified	Soil	Unclassified	NA	No	Australia	-12.67631	132.81381	NA	NA	NA	NA	NA	NA	13091427	28663	21986	0
3300040088	Microbiome	Permanent Draft	Soil microbial communities from different locations in Australia	Soil microbial communities from Australia - 102.100.100/12469	Commonwealth Scientific and Industrial Research Organisation (CSIRO)	3300040088	No	0	0	NA	NA	janet.jansson@pnnl.gov; ruonan.wu@pnnl.gov; emily.graham@pnnl.gov; ryneches@lbl.gov	Janet Jansson; Ruonan Wu; Emily Graham; Russell Neches	NA	NA	NA	NA	Australia	Environmental	Terrestrial	Unclassified	Soil	Unclassified	NA	No	Australia	-35.4235	148.7968	NA	NA	NA	NA	NA	NA	13027128	30934	24176	0
3300038416	Microbiome	Permanent Draft	Peat soil microbial communities from Marcell Experimental Forest, MN, USA	Peat soil microbial communities from Marcell Experimental Forest, MN, USA - P13_D10	DOE Joint Genome Institute (JGI)	3300038416	Yes	0	0	NA	NA	schadtcw@ornl.gov; erjohnston@ornl.gov	Christopher W. Schadt; Eric Johnston	NA	schadtcw@ornl.gov	Christopher W. Schadt	NA	USA: Minnesota	Environmental	Terrestrial	Unclassified	Peat	Unclassified	peat soil	No	USA	47.5056	-93.4534	NA	NA	NA	NA	NA	NA	647442961	899976	354718	12
3300036672	Microbiome	Permanent Draft	Peat permafrost microbial communities from Stordalen Mire near Abisko, Sweden	Peat permafrost microbial communities from Stordalen Mire near Abisko, Sweden - IV_Palsa_F1	DOE Joint Genome Institute (JGI)	3300036672	Yes	0	0	NA	NA	malak.tfaily@pnnl.gov; saleska@email.arizona.edu; houghm@email.arizona.edu; virginia.isabel.rich@gmail.com; ellen.dorrepaal@umu.se; blazewicz@llnl.gov; jchanton@fsu.edu	Malak Tfaily; Scott Saleska; Moira Hough; Virginia Rich; Ellen Dorrepaal; Steven Blazewicz; Jeffrey Chanton	NA	saleska@email.arizona.edu	Scott Saleska	NA	Sweden: Abisko, Stordalen Mire	Environmental	Terrestrial	Unclassified	Peat	Unclassified	peat	No	Sweden	68.3532	19.0477	NA	NA	NA	NA	NA	NA	273381418	637094	517268	0
3300038474	Microbiome	Permanent Draft	Peatland microbial communities from Stordalen Mire, Sweden	Peat soil microbial communities from Stordalen Mire, Sweden - 713 E-3-S	DOE Joint Genome Institute (JGI)	3300038474	Yes	0	0	NA	NA	saleska@email.arizona.edu; virginia.isabel.rich@gmail.com; sbingvivi@gmail.com; cronin.87@osu.edu	Scott Saleska; Virginia Rich; Fen Li; Dylan Cronin	NA	saleska@email.arizona.edu	Scott Saleska	NA	Sweden: Norrbotten County, Stordalen Mire	Environmental	Terrestrial	Unclassified	Peat	Unclassified	soil	No	Sweden	68.3533	19.0467	NA	NA	NA	NA	NA	NA	788906726	1691154	1280318	4
3300037173	Microbiome	Permanent Draft	Peatland microbial communities from Stordalen Mire, Sweden	Peatland microbial communities from Stordalen Mire, Sweden - 716 S2 10-14	DOE Joint Genome Institute (JGI)	3300037173	Yes	0	0	NA	NA	saleska@email.arizona.edu; virginia.isabel.rich@gmail.com; sbingvivi@gmail.com; cronin.87@osu.edu	Scott Saleska; Virginia Rich; Fen Li; Dylan Cronin	NA	saleska@email.arizona.edu	Scott Saleska	NA	Sweden: Norrbotten County, Stordalen Mire	Environmental	Terrestrial	Unclassified	Peat	Unclassified	soil	No	Sweden	68.3532	19.0475	NA	NA	NA	NA	NA	NA	982168051	1645528	960007	2
3300040186	Microbiome	Permanent Draft	Terrestrial soil microbial communities from various locations - NEON	Relocatable terrestrial soil microbial communities from Moab, Southern Rockies & Colorado Plateau, UT, USA - MOAB_047-M-20170523-COMP-DNA1	Battelle Memorial Institute	3300040186	No	0	0	supratimmukherjee@lbl.gov	Supratim Mukherjee	supratimmukherjee@lbl.gov; lstanish@battelleecology.org; ryneches@lbl.gov	Supratim Mukherjee; Lee Stanish; Russell Neches	NA	lstanish@battelleecology.org	Lee Stanish	NA	USA: Moab, Southern Rockies & Colorado Plateau, UT	Environmental	Terrestrial	Unclassified	Soil	Unclassified	Relocatable terrestrial soil	No	USA	38.24833	-109.38827	NA	NA	NA	NA	NA	NA	11651905	34901	31603	0
3300037096	Microbiome	Permanent Draft	Peatland microbial communities from Stordalen Mire, Sweden	Peat soil microbial communities from Stordalen Mire, Sweden - 715 P1 20-24	DOE Joint Genome Institute (JGI)	3300037096	Yes	0	0	NA	NA	saleska@email.arizona.edu; virginia.isabel.rich@gmail.com; sbingvivi@gmail.com; cronin.87@osu.edu	Scott Saleska; Virginia Rich; Fen Li; Dylan Cronin	NA	saleska@email.arizona.edu	Scott Saleska	NA	Sweden: Norrbotten County, Stordalen Mire	Environmental	Terrestrial	Unclassified	Peat	Unclassified	soil	No	Sweden	68.3534	19.0471	NA	NA	NA	NA	NA	NA	656087581	1164776	722236	4
3300039834	Microbiome	Permanent Draft	Terrestrial soil microbial communities from various locations - NEON	Core terrestrial soil microbial communities from Central Plains Experimental Range, Central Plains, CO, USA - CPER_005-M-20170710-COMP-DNA1	Battelle Memorial Institute	3300039834	No	0	0	supratimmukherjee@lbl.gov	Supratim Mukherjee	supratimmukherjee@lbl.gov; lstanish@battelleecology.org; ryneches@lbl.gov	Supratim Mukherjee; Lee Stanish; Russell Neches	NA	lstanish@battelleecology.org	Lee Stanish	NA	USA: Central Plains Experimental Range, Central Plains, CO	Environmental	Terrestrial	Unclassified	Soil	Unclassified	Core terrestrial soil	No	USA	40.81553	-104.7456	NA	NA	NA	NA	NA	NA	28733371	77010	65380	0
3300038967	Microbiome	Permanent Draft	Peat microbial communities from Marcell Experimental Forest bog in Minnesota, USA	Peat microbial communities from Marcell Experimental Forest bog in Minnesota, USA - MG_Fen1_75cm	Georgia Institute of Technology	3300038967	Yes	0	0	NA	NA	NA	NA	NA	NA	NA	NA	USA: Minnesota	Environmental	Terrestrial	Unclassified	Peat	Unclassified	Peat	No	USA	47.505	-93.489	NA	NA	NA	NA	NA	NA	152559292	246677	125962	5
3300039768	Microbiome	Permanent Draft	Soil microbial communities from different locations in Australia	Soil microbial communities from Hawkesbury, Australia - 102.100.100/19469	Commonwealth Scientific and Industrial Research Organisation (CSIRO)	3300039768	No	0	0	NA	NA	janet.jansson@pnnl.gov; ruonan.wu@pnnl.gov; emily.graham@pnnl.gov; ryneches@lbl.gov	Janet Jansson; Ruonan Wu; Emily Graham; Russell Neches	NA	NA	NA	NA	Australia: Hawkesbury	Environmental	Terrestrial	Unclassified	Soil	Unclassified	NA	No	Australia	-33.62103	150.73385	NA	NA	NA	NA	NA	NA	41244141	87414	61315	1
3300040585	Microbiome	Permanent Draft	Soil microbial communities from different locations in Australia	Soil microbial communities from Australia - 102.100.100/12572	Commonwealth Scientific and Industrial Research Organisation (CSIRO)	3300040585	No	0	0	NA	NA	janet.jansson@pnnl.gov; ruonan.wu@pnnl.gov; emily.graham@pnnl.gov; ryneches@lbl.gov	Janet Jansson; Ruonan Wu; Emily Graham; Russell Neches	NA	NA	NA	NA	Australia	Environmental	Terrestrial	Unclassified	Soil	Unclassified	NA	No	Australia	-35.881	149.0076	NA	NA	NA	NA	NA	NA	1946751	4803	4142	0
3300040430	Microbiome	Permanent Draft	Terrestrial soil microbial communities from various locations - NEON	Relocatable terrestrial soil microbial communities from Disney Wilderness Preserve, Southeast, FL, USA - DSNY_009-M-20170829-COMP-DNA1	Battelle Memorial Institute	3300040430	No	0	0	supratimmukherjee@lbl.gov	Supratim Mukherjee	supratimmukherjee@lbl.gov; lstanish@battelleecology.org; ryneches@lbl.gov	Supratim Mukherjee; Lee Stanish; Russell Neches	NA	lstanish@battelleecology.org	Lee Stanish	NA	USA: Disney Wilderness Preserve, Southeast, FL	Environmental	Terrestrial	Unclassified	Soil	Unclassified	Relocatable terrestrial soil	No	USA	28.12504	-81.4362	NA	NA	NA	NA	NA	NA	4266393	12308	11340	0
3300039585	Microbiome	Permanent Draft	Terrestrial soil microbial communities from various locations - NEON	Relocatable terrestrial soil microbial communities from Healy, Taiga, AK, USA - HEAL_045-O-20170725-COMP-DNA1	Battelle Memorial Institute	3300039585	No	0	0	supratimmukherjee@lbl.gov	Supratim Mukherjee	supratimmukherjee@lbl.gov; lstanish@battelleecology.org; ryneches@lbl.gov	Supratim Mukherjee; Lee Stanish; Russell Neches	NA	lstanish@battelleecology.org	Lee Stanish	NA	USA: Healy, Taiga, AK	Environmental	Terrestrial	Unclassified	Soil	Unclassified	Relocatable terrestrial soil	No	USA	63.87569	-149.21334	NA	NA	NA	NA	NA	NA	93454518	221471	176931	1
3300037391	Microbiome	Permanent Draft	Peatland microbial communities from Stordalen Mire, Sweden	Peat soil microbial communities from Stordalen Mire, Sweden - 717 P2 10-14 (v2)	DOE Joint Genome Institute (JGI)	3300037391	Yes	0	0	NA	NA	virginia.isabel.rich@gmail.com; saleska@email.arizona.edu; sbingvivi@gmail.com; cronin.87@osu.edu	Virginia Rich; Scott Saleska; Fen Li; Dylan Cronin	NA	saleska@email.arizona.edu	Scott Saleska	0	Sweden: Norrbotten County, Stordalen Mire	Environmental	Terrestrial	Unclassified	Peat	Unclassified	soil	No	Sweden	68.3534	19.0472	NA	NA	NA	NA	NA	NA	875083798	1702096	1149506	1
3300036794	Microbiome	Permanent Draft	Soil fungal communities from Pine and Eucalyptus forests in California, United States and New South Wales, Australia	Soil fungal communities from native Pine forests in New South Wales, Australia - Pf_6	DOE Joint Genome Institute (JGI)	3300036794	Yes	0	0	NA	NA	lnagy@clarku.edu; kochen@ufl.edu; fungi@duke.edu; lnagy@unicamp.br; erbrzostek@mail.wvu.edu; hoeksema@olemiss.edu; jmtalbot@bu.edu; sunny.liao@ufl.edu; jbrewer@olemiss.edu	Laszlo Nagy; Ko-Hsuan Chen; Rytas Vilgalys; Lazlo Nagy; Edward Brzostek; Jason Hoeksema; Jennifer Bhatnagar; Hui-Ling Liao; Stephen Brewer	NA	sunny.liao@ufl.edu	Hui-Ling Liao	686	Australia: New South Wales	Environmental	Terrestrial	Unclassified	Soil	Forest Soil	soil	No	Australia	-34.5	150	NA	NA	NA	NA	NA	NA	1307776196	2243490	1352163	0
3300039967	Microbiome	Permanent Draft	Soil microbial communities from different locations in Australia	Soil microbial communities from Australia - 102.100.100/7829	Commonwealth Scientific and Industrial Research Organisation (CSIRO)	3300039967	No	0	0	NA	NA	janet.jansson@pnnl.gov; ruonan.wu@pnnl.gov; emily.graham@pnnl.gov; ryneches@lbl.gov	Janet Jansson; Ruonan Wu; Emily Graham; Russell Neches	NA	NA	NA	NA	Australia	Environmental	Terrestrial	Unclassified	Soil	Unclassified	NA	No	Australia	-35.15368962	150.7536825	NA	NA	NA	NA	NA	NA	19960594	46277	35742	0
3300040257	Microbiome	Permanent Draft	Terrestrial soil microbial communities from various locations - NEON	Core terrestrial soil microbial communities from Woodworth, Northern Plains, ND, USA - WOOD_043-M-20170711-COMP-DNA1	Battelle Memorial Institute	3300040257	No	0	0	supratimmukherjee@lbl.gov	Supratim Mukherjee	supratimmukherjee@lbl.gov; lstanish@battelleecology.org; ryneches@lbl.gov	Supratim Mukherjee; Lee Stanish; Russell Neches	NA	lstanish@battelleecology.org	Lee Stanish	NA	USA: Woodworth, Northern Plains, ND	Environmental	Terrestrial	Unclassified	Soil	Unclassified	Core terrestrial soil	No	USA	47.12823	-99.24136	NA	NA	NA	NA	NA	NA	8076267	23098	20393	0
3300040143	Microbiome	Permanent Draft	Terrestrial soil microbial communities from various locations - NEON	Core terrestrial soil microbial communities from Onaqui, Great Basin, UT, USA - ONAQ_010-M-20160729-COMP-DNA1	Battelle Memorial Institute	3300040143	No	0	0	supratimmukherjee@lbl.gov	Supratim Mukherjee	supratimmukherjee@lbl.gov; lstanish@battelleecology.org; ryneches@lbl.gov	Supratim Mukherjee; Lee Stanish; Russell Neches	NA	lstanish@battelleecology.org	Lee Stanish	NA	USA: Onaqui, Great Basin, UT	Environmental	Terrestrial	Unclassified	Soil	Unclassified	Core terrestrial soil	No	USA	40.17759	-112.45244	NA	NA	NA	NA	NA	NA	10760523	32373	29532	0
3300040656	Microbiome	Permanent Draft	Agricultural soil microbial communities from Boone County, Iowa, USA	FertPrarie soil microbial communities from Boone County, Iowa, USA - PF23-LM-July2012	Iowa State University	3300040656	No	0	0	emily.graham@pnnl.gov	Emily Graham	janet.jansson@pnnl.gov; Kirsten.Hofmockel@pnnl.gov; ruonan.wu@pnnl.gov; emily.graham@pnnl.gov; accopeland@lbl.gov; ryneches@lbl.gov	Janet Jansson; Kirsten Hofmockel; Ruonan Wu; Emily Graham; Alex Copeland; Russell Neches	NA	Kirsten.Hofmockel@pnnl.gov	Kirsten Hofmockel	NA	USA: Iowa	Environmental	Terrestrial	Unclassified	Soil	Agricultural land	FertPrarie soil	No	USA	42.01375	-93.783837	NA	NA	NA	NA	NA	NA	1561703	5661	5365	0
3300039971	Microbiome	Permanent Draft	Soil microbial communities from different locations in Australia	Soil microbial communities from Australia - 102.100.100/9486	Commonwealth Scientific and Industrial Research Organisation (CSIRO)	3300039971	No	0	0	NA	NA	janet.jansson@pnnl.gov; ruonan.wu@pnnl.gov; emily.graham@pnnl.gov; ryneches@lbl.gov	Janet Jansson; Ruonan Wu; Emily Graham; Russell Neches	NA	NA	NA	NA	Australia	Environmental	Terrestrial	Unclassified	Soil	Unclassified	NA	No	Australia	-35.27211	138.6902	NA	NA	NA	NA	NA	NA	19755590	44691	34650	0
3300037351	Microbiome	Permanent Draft	Peatland microbial communities from Stordalen Mire, Sweden	Peat soil microbial communities from Stordalen Mire, Sweden - 715 P1 30-34	DOE Joint Genome Institute (JGI)	3300037351	Yes	0	0	NA	NA	saleska@email.arizona.edu; virginia.isabel.rich@gmail.com; sbingvivi@gmail.com; cronin.87@osu.edu	Scott Saleska; Virginia Rich; Fen Li; Dylan Cronin	NA	saleska@email.arizona.edu	Scott Saleska	NA	Sweden: Norrbotten County, Stordalen Mire	Environmental	Terrestrial	Unclassified	Peat	Unclassified	soil	No	Sweden	68.3534	19.0471	NA	NA	NA	NA	NA	NA	760844086	1362588	849456	2
3300040241	Microbiome	Permanent Draft	Terrestrial soil microbial communities from various locations - NEON	Relocatable terrestrial soil microbial communities from Lenoir Landing, Ozarks Complex, AL, USA - LENO_005-M-20160830-COMP-DNA1	Battelle Memorial Institute	3300040241	No	0	0	supratimmukherjee@lbl.gov	Supratim Mukherjee	supratimmukherjee@lbl.gov; lstanish@battelleecology.org; ryneches@lbl.gov	Supratim Mukherjee; Lee Stanish; Russell Neches	NA	lstanish@battelleecology.org	Lee Stanish	NA	USA: Lenoir Landing, Ozarks Complex, AL	Environmental	Terrestrial	Unclassified	Soil	Unclassified	Relocatable terrestrial soil	No	USA	31.85388	-88.16122	NA	NA	NA	NA	NA	NA	7228748	23765	21971	0
3300039990	Microbiome	Permanent Draft	Terrestrial soil microbial communities from various locations - NEON	Relocatable terrestrial soil microbial communities from Lenoir Landing, Ozarks Complex, AL, USA - LENO_062-M-20160830-COMP-DNA1	Battelle Memorial Institute	3300039990	No	0	0	supratimmukherjee@lbl.gov	Supratim Mukherjee	supratimmukherjee@lbl.gov; lstanish@battelleecology.org; ryneches@lbl.gov	Supratim Mukherjee; Lee Stanish; Russell Neches	NA	lstanish@battelleecology.org	Lee Stanish	NA	USA: Lenoir Landing, Ozarks Complex, AL	Environmental	Terrestrial	Unclassified	Soil	Unclassified	Relocatable terrestrial soil	No	USA	31.85388	-88.16122	NA	NA	NA	NA	NA	NA	17597247	53070	48306	0
3300037221	Microbiome	Permanent Draft	Peatland microbial communities from Stordalen Mire, Sweden	Peatland microbial communities from Stordalen Mire, Sweden - 712 P-3-M	DOE Joint Genome Institute (JGI)	3300037221	Yes	0	0	NA	NA	saleska@email.arizona.edu; virginia.isabel.rich@gmail.com; sbingvivi@gmail.com; cronin.87@osu.edu	Scott Saleska; Virginia Rich; Fen Li; Dylan Cronin	NA	saleska@email.arizona.edu	Scott Saleska	NA	Sweden: Norrbotten County, Stordalen Mire	Environmental	Terrestrial	Unclassified	Peat	Unclassified	soil	No	Sweden	68.3534	19.0472	NA	NA	NA	NA	NA	NA	697309400	1328778	897003	1
3300033888	Microbiome	Permanent Draft	Peatland microbial communities from Stordalen Mire, Sweden	Peat soil microbial communities from Stordalen Mire, Sweden - 713 P-3-X1	DOE Joint Genome Institute (JGI)	3300033888	Yes	0	0	NA	NA	saleska@email.arizona.edu; virginia.isabel.rich@gmail.com; sbingvivi@gmail.com; cronin.87@osu.edu	Scott Saleska; Virginia Rich; Fen Li; Dylan Cronin	NA	saleska@email.arizona.edu	Scott Saleska	NA	Sweden: Norrbotten County, Stordalen Mire	Environmental	Terrestrial	Unclassified	Peat	Unclassified	soil	No	Sweden	68.3534	19.0473	NA	NA	NA	NA	NA	NA	366449741	653188	404882	0
3300037255	Microbiome	Permanent Draft	Peat permafrost microbial communities from Stordalen Mire near Abisko, Sweden	Peat permafrost microbial communities from Stordalen Mire near Abisko, Sweden - III_Palsa_C2	DOE Joint Genome Institute (JGI)	3300037255	Yes	0	0	NA	NA	malak.tfaily@pnnl.gov; saleska@email.arizona.edu; houghm@email.arizona.edu; virginia.isabel.rich@gmail.com; ellen.dorrepaal@umu.se; blazewicz@llnl.gov; jchanton@fsu.edu	Malak Tfaily; Scott Saleska; Moira Hough; Virginia Rich; Ellen Dorrepaal; Steven Blazewicz; Jeffrey Chanton	NA	saleska@email.arizona.edu	Scott Saleska	NA	Sweden: Abisko, Stordalen Mire	Environmental	Terrestrial	Unclassified	Peat	Unclassified	peat	No	Sweden	68.3532	19.0477	NA	NA	NA	NA	NA	NA	838606057	1993242	1607489	1
3300039651	Microbiome	Permanent Draft	Terrestrial microbial communites from a soil warming plot in Okalahoma, USA	Terrestrial microbial communites from a soil warming plot in Okalahoma, USA - C4	Georgia Institute of Technology	3300039651	No	0	0	NA	NA	janet.jansson@pnnl.gov; emily.graham@pnnl.gov; ryneches@lbl.gov	Janet Jansson; Emily Graham; Russell Neches	NA	kostas.konstantinidis@ce.gatech.edu	Kostas Konstantinidis	NA	USA: Kessler Farm Field Laboratory (KFFL), Okalahoma	Environmental	Terrestrial	Unclassified	Soil	Unclassified	Terrestrial	No	USA	34.975667	-97.519	NA	NA	NA	NA	NA	NA	59544885	173580	153462	0
3300040213	Microbiome	Permanent Draft	Soil microbial communities from different locations in Australia	Soil microbial communities from Australia - 102.100.100/13906	Commonwealth Scientific and Industrial Research Organisation (CSIRO)	3300040213	No	0	0	NA	NA	janet.jansson@pnnl.gov; ruonan.wu@pnnl.gov; emily.graham@pnnl.gov; ryneches@lbl.gov	Janet Jansson; Ruonan Wu; Emily Graham; Russell Neches	NA	NA	NA	NA	Australia	Environmental	Terrestrial	Unclassified	Soil	Unclassified	NA	No	Australia	-35.8748166	149.01165	NA	NA	NA	NA	NA	NA	9587349	21051	15419	0
3300039428	Microbiome	Permanent Draft	Soil microbial communities from Alaska and Oklahoma, USA	Soil microbial communities from CiPEHR study site in Alaska, USA - CiPEHR-AK-2010_C5	Georgia Institute of Technology	3300039428	No	0	0	NA	NA	janet.jansson@pnnl.gov; emily.graham@pnnl.gov; ryneches@lbl.gov	Janet Jansson; Emily Graham; Russell Neches	NA	kostas.konstantinidis@ce.gatech.edu	Kostas Konstantinidis	NA	USA: Alaska	Environmental	Terrestrial	Unclassified	Soil	Permafrost	Soil	No	USA	63.88306	-149.22556	NA	NA	NA	NA	NA	NA	1575735795	3210660	2246154	0
3300039785	Microbiome	Permanent Draft	Soil microbial communities from different locations in Australia	Soil microbial communities from Australia - 102.100.100/7843	Commonwealth Scientific and Industrial Research Organisation (CSIRO)	3300039785	No	0	0	NA	NA	janet.jansson@pnnl.gov; ruonan.wu@pnnl.gov; emily.graham@pnnl.gov; ryneches@lbl.gov	Janet Jansson; Ruonan Wu; Emily Graham; Russell Neches	NA	NA	NA	NA	Australia	Environmental	Terrestrial	Unclassified	Soil	Unclassified	NA	No	Australia	-35.151228	150.6486994	NA	NA	NA	NA	NA	NA	36647109	70567	45477	2
3300040301	Microbiome	Permanent Draft	Soil microbial communities from different locations in Australia	Soil microbial communities from Australia - 102.100.100/8531	Commonwealth Scientific and Industrial Research Organisation (CSIRO)	3300040301	No	0	0	NA	NA	janet.jansson@pnnl.gov; ruonan.wu@pnnl.gov; emily.graham@pnnl.gov; ryneches@lbl.gov	Janet Jansson; Ruonan Wu; Emily Graham; Russell Neches	NA	NA	NA	NA	Australia	Environmental	Terrestrial	Unclassified	Soil	Unclassified	NA	No	Australia	-12.67858864	132.4792078	NA	NA	NA	NA	NA	NA	6032149	12725	8740	1
3300039983	Microbiome	Permanent Draft	Soil microbial communities from different locations in Australia	Soil microbial communities from Australia - 102.100.100/13272	Commonwealth Scientific and Industrial Research Organisation (CSIRO)	3300039983	No	0	0	NA	NA	janet.jansson@pnnl.gov; ruonan.wu@pnnl.gov; emily.graham@pnnl.gov; ryneches@lbl.gov	Janet Jansson; Ruonan Wu; Emily Graham; Russell Neches	NA	NA	NA	NA	Australia	Environmental	Terrestrial	Unclassified	Soil	Unclassified	NA	No	Australia	-39.89131	144.07319	NA	NA	NA	NA	NA	NA	18106177	45533	36015	0
3300039680	Microbiome	Permanent Draft	Terrestrial soil microbial communities from various locations - NEON	Core terrestrial soil microbial communities from Guanica Forest, Atlantic Neotropical, PR, USA - GUAN_004-M-20160927-COMP-DNA1	Battelle Memorial Institute	3300039680	No	0	0	supratimmukherjee@lbl.gov	Supratim Mukherjee	supratimmukherjee@lbl.gov; lstanish@battelleecology.org; ryneches@lbl.gov	Supratim Mukherjee; Lee Stanish; Russell Neches	NA	lstanish@battelleecology.org	Lee Stanish	NA	USA: Guanica Forest, Atlantic Neotropical, PR	Environmental	Terrestrial	Unclassified	Soil	Forest Soil	Core terrestrial soil	No	USA	17.96955	-66.8687	NA	NA	NA	NA	NA	NA	53868854	148766	124879	0
3300037140	Microbiome	Permanent Draft	Peatland microbial communities from Stordalen Mire, Sweden	Peatland microbial communities from Stordalen Mire, Sweden - 714 P3 50-54	DOE Joint Genome Institute (JGI)	3300037140	Yes	0	0	NA	NA	saleska@email.arizona.edu; virginia.isabel.rich@gmail.com; sbingvivi@gmail.com; cronin.87@osu.edu	Scott Saleska; Virginia Rich; Fen Li; Dylan Cronin	NA	saleska@email.arizona.edu	Scott Saleska	NA	Sweden: Norrbotten County, Stordalen Mire	Environmental	Terrestrial	Unclassified	Peat	Unclassified	soil	No	Sweden	68.3532	19.0466	NA	NA	NA	NA	NA	NA	877535600	1625122	1015370	1
3300038772	Microbiome	Permanent Draft	Peat microbial communities from Degero Stormyr, Kulbacksliden Experimental Forest, Vasterbotten, Sweden	Peat microbial communities from Degero Stormyr, Kulbacksliden Experimental Forest, Vasterbotten, Sweden - Degero_peatbog73	BILS	3300038772	Yes	0	0	NA	NA	NA	NA	NA	NA	NA	NA	Sweden: Vasterbotten	Environmental	Terrestrial	Unclassified	Peat	Unclassified	peat	No	Sweden	64.1833	19.55	NA	NA	NA	NA	NA	NA	8226109	21406	17532	0
3300039625	Microbiome	Permanent Draft	Soil microbial communities from different locations in Australia	Soil microbial communities from Australia - 102.100.100/12891	Commonwealth Scientific and Industrial Research Organisation (CSIRO)	3300039625	No	0	0	NA	NA	janet.jansson@pnnl.gov; ruonan.wu@pnnl.gov; emily.graham@pnnl.gov; ryneches@lbl.gov	Janet Jansson; Ruonan Wu; Emily Graham; Russell Neches	NA	NA	NA	NA	Australia	Environmental	Terrestrial	Unclassified	Soil	Unclassified	NA	No	Australia	-37.25205	144.05391	NA	NA	NA	NA	NA	NA	74024465	152589	107509	0
3300039528	Microbiome	Permanent Draft	Forest soil microbial community from Puerto Rico	Tropical rainforest soil microbial communities from Bisley ridge, Puerto Rico, USA - BR3_P_MG	Georgia Institute of Technology	3300039528	No	0	0	NA	NA	janet.jansson@pnnl.gov; emily.graham@pnnl.gov; ryneches@lbl.gov	Janet Jansson; Emily Graham; Russell Neches	NA	NA	NA	350	USA: Puerto Rico	Environmental	Terrestrial	Unclassified	Soil	Tropical rainforest	Tropical rainforest soil	No	USA	18.326	-65.729	NA	NA	NA	NA	NA	NA	190281904	447878	356550	0
3300040680	Microbiome	Permanent Draft	Terrestrial soil microbial communities from various locations - NEON	Core terrestrial soil microbial communities from LBJ National Grassland , Southern Plains, TX, USA - CLBJ_038-O-20160817-COMP-DNA1	Battelle Memorial Institute	3300040680	No	0	0	supratimmukherjee@lbl.gov	Supratim Mukherjee	supratimmukherjee@lbl.gov; lstanish@battelleecology.org; ryneches@lbl.gov	Supratim Mukherjee; Lee Stanish; Russell Neches	NA	lstanish@battelleecology.org	Lee Stanish	NA	USA: LBJ National Grassland , Southern Plains, TX	Environmental	Terrestrial	Unclassified	Soil	Unclassified	Core terrestrial soil	No	USA	33.40123	-97.57	NA	NA	NA	NA	NA	NA	1010590	3266	3108	0
3300039626	Microbiome	Permanent Draft	Soil microbial communities from different locations in Australia	Soil microbial communities from Hawkesbury, Australia - 102.100.100/19473	Commonwealth Scientific and Industrial Research Organisation (CSIRO)	3300039626	No	0	0	NA	NA	janet.jansson@pnnl.gov; ruonan.wu@pnnl.gov; emily.graham@pnnl.gov; ryneches@lbl.gov	Janet Jansson; Ruonan Wu; Emily Graham; Russell Neches	NA	NA	NA	NA	Australia: Hawkesbury	Environmental	Terrestrial	Unclassified	Soil	Unclassified	NA	No	Australia	-33.62075	150.73423	NA	NA	NA	NA	NA	NA	72349457	150529	103727	1
3300039853	Microbiome	Permanent Draft	Agricultural soil microbial communities from Boone County, Iowa, USA	Prairie soil microbial communities from Boone County, Iowa, USA - P13-WS-July2012	Iowa State University	3300039853	No	0	0	emily.graham@pnnl.gov	Emily Graham	Kirsten.Hofmockel@pnnl.gov; janet.jansson@pnnl.gov; ruonan.wu@pnnl.gov; emily.graham@pnnl.gov; accopeland@lbl.gov; ryneches@lbl.gov	Kirsten Hofmockel; Janet Jansson; Ruonan Wu; Emily Graham; Alex Copeland; Russell Neches	NA	Kirsten.Hofmockel@pnnl.gov	Kirsten Hofmockel	NA	USA: Iowa	Environmental	Terrestrial	Unclassified	Soil	Agricultural land	Prairie soil	No	USA	42.01375	-93.783837	NA	NA	NA	NA	NA	NA	27020447	87356	80917	0
3300037101	Microbiome	Permanent Draft	Peatland microbial communities from Stordalen Mire, Sweden	Peatland microbial communities from Stordalen Mire, Sweden - 712 S-2-X	DOE Joint Genome Institute (JGI)	3300037101	Yes	0	0	NA	NA	saleska@email.arizona.edu; virginia.isabel.rich@gmail.com; sbingvivi@gmail.com; cronin.87@osu.edu	Scott Saleska; Virginia Rich; Fen Li; Dylan Cronin	NA	saleska@email.arizona.edu	Scott Saleska	NA	Sweden: Norrbotten County, Stordalen Mire	Environmental	Terrestrial	Unclassified	Peat	Unclassified	soil	No	Sweden	68.3532	19.0475	NA	NA	NA	NA	NA	NA	467447358	743558	407410	5
3300040139	Microbiome	Permanent Draft	Soil microbial communities from different locations in Australia	Soil microbial communities from Australia - 102.100.100/8078	Commonwealth Scientific and Industrial Research Organisation (CSIRO)	3300040139	No	0	0	NA	NA	janet.jansson@pnnl.gov; ruonan.wu@pnnl.gov; emily.graham@pnnl.gov; ryneches@lbl.gov	Janet Jansson; Ruonan Wu; Emily Graham; Russell Neches	NA	NA	NA	NA	Australia	Environmental	Terrestrial	Unclassified	Soil	Unclassified	NA	No	Australia	-30.17106667	115.2134333	NA	NA	NA	NA	NA	NA	11036669	26687	20949	0
3300036787	Microbiome	Permanent Draft	Peatland microbial communities from Stordalen Mire, Sweden	Peat soil microbial communities from Stordalen Mire, Sweden - 713 S-1-X2	DOE Joint Genome Institute (JGI)	3300036787	Yes	0	0	NA	NA	saleska@email.arizona.edu; virginia.isabel.rich@gmail.com; sbingvivi@gmail.com; cronin.87@osu.edu	Scott Saleska; Virginia Rich; Fen Li; Dylan Cronin	NA	saleska@email.arizona.edu	Scott Saleska	NA	Sweden: Norrbotten County, Stordalen Mire	Environmental	Terrestrial	Unclassified	Peat	Unclassified	soil	No	Sweden	68.3532	19.0474	NA	NA	NA	NA	NA	NA	374549618	550489	261267	5
3300037340	Microbiome	Permanent Draft	Peatland microbial communities from Stordalen Mire, Sweden	Peat soil microbial communities from Stordalen Mire, Sweden - 717 P2 20-24 (v2)	DOE Joint Genome Institute (JGI)	3300037340	Yes	0	0	NA	NA	virginia.isabel.rich@gmail.com; saleska@email.arizona.edu; sbingvivi@gmail.com; cronin.87@osu.edu	Virginia Rich; Scott Saleska; Fen Li; Dylan Cronin	NA	saleska@email.arizona.edu	Scott Saleska	0	Sweden: Norrbotten County, Stordalen Mire	Environmental	Terrestrial	Unclassified	Peat	Unclassified	soil	No	Sweden	68.3534	19.0472	NA	NA	NA	NA	NA	NA	960726895	1961960	1371980	1
3300039761	Microbiome	Permanent Draft	Terrestrial soil microbial communities from various locations - NEON	Relocatable terrestrial soil microbial communities from Lenoir Landing, Ozarks Complex, AL, USA - LENO_003-M-20160829-COMP-DNA1	Battelle Memorial Institute	3300039761	No	0	0	supratimmukherjee@lbl.gov	Supratim Mukherjee	supratimmukherjee@lbl.gov; lstanish@battelleecology.org; ryneches@lbl.gov	Supratim Mukherjee; Lee Stanish; Russell Neches	NA	lstanish@battelleecology.org	Lee Stanish	NA	USA: Lenoir Landing, Ozarks Complex, AL	Environmental	Terrestrial	Unclassified	Soil	Unclassified	Relocatable terrestrial soil	No	USA	31.85388	-88.16122	NA	NA	NA	NA	NA	NA	42428698	114516	99225	0
3300039426	Microbiome	Permanent Draft	Soil microbial communities from Alaska and Oklahoma, USA	Soil microbial communities from KFFL study site in Oklahoma - KFFL-OK-2010_1H	Georgia Institute of Technology	3300039426	No	0	0	NA	NA	janet.jansson@pnnl.gov; emily.graham@pnnl.gov; ryneches@lbl.gov	Janet Jansson; Emily Graham; Russell Neches	NA	kostas.konstantinidis@ce.gatech.edu	Kostas Konstantinidis	NA	USA: Oklahoma	Environmental	Terrestrial	Unclassified	Soil	Grasslands	Soil	No	USA	34.98167	-97.52056	NA	NA	NA	NA	NA	NA	1829067412	4233797	3342808	6
3300036840	Microbiome	Permanent Draft	Soil microbial communities from Everglades Agricultural Area, Florida, United States	Soil microbial communities from Everglades Agricultural Area, Florida, United States - EAA2017_July_plot5_rep3	DOE Joint Genome Institute (JGI)	3300036840	Yes	0	0	NA	NA	jun.zhao1215@hotmail.com; w.martenshabbena@ufl.edu; sdaroub@ufl.edu; jencooper@ufl.edu; ewt@ufl.edu; keyhani@ufl.edu	Jun Zhao; Willm Martens-Habbena; Samira Daroub; Jennifer Cooper; Eric Triplett; Nemat Keyhani	NA	w.martenshabbena@ufl.edu	Willm Martens-Habbena	2	USA: Florida	Environmental	Terrestrial	Unclassified	Soil	Agricultural	soil	No	USA	26.6541	-80.6298	NA	NA	NA	NA	NA	NA	1394438693	2416481	1442738	1
3300040109	Microbiome	Permanent Draft	Soil microbial communities from different locations in Australia	Soil microbial communities from Australia - 102.100.100/8108	Commonwealth Scientific and Industrial Research Organisation (CSIRO)	3300040109	No	0	0	NA	NA	janet.jansson@pnnl.gov; ruonan.wu@pnnl.gov; emily.graham@pnnl.gov; ryneches@lbl.gov	Janet Jansson; Ruonan Wu; Emily Graham; Russell Neches	NA	NA	NA	NA	Australia	Environmental	Terrestrial	Unclassified	Soil	Unclassified	NA	No	Australia	-33.85677778	119.1615556	NA	NA	NA	NA	NA	NA	11716646	20524	11237	0
3300040154	Microbiome	Permanent Draft	Terrestrial soil microbial communities from various locations - NEON	Relocatable terrestrial soil microbial communities from Disney Wilderness Preserve, Southeast, FL, USA - DSNY_021-M-6-21-20130731-GEN-DNA1	Argonne National Laboratory	3300040154	No	0	0	supratimmukherjee@lbl.gov	Supratim Mukherjee	supratimmukherjee@lbl.gov; lstanish@battelleecology.org; ryneches@lbl.gov	Supratim Mukherjee; Lee Stanish; Russell Neches	NA	lstanish@battelleecology.org	Lee Stanish	NA	USA: Disney Wilderness Preserve, Southeast, FL	Environmental	Terrestrial	Unclassified	Soil	Unclassified	Relocatable terrestrial soil	No	USA	28.12504	-81.4362	NA	NA	NA	NA	NA	NA	9250312	27666	25784	0
3300040058	Microbiome	Permanent Draft	Soil microbial communities from different locations in Australia	Soil microbial communities from Australia - 102.100.100/12897	Commonwealth Scientific and Industrial Research Organisation (CSIRO)	3300040058	No	0	0	NA	NA	janet.jansson@pnnl.gov; ruonan.wu@pnnl.gov; emily.graham@pnnl.gov; ryneches@lbl.gov	Janet Jansson; Ruonan Wu; Emily Graham; Russell Neches	NA	NA	NA	NA	Australia	Environmental	Terrestrial	Unclassified	Soil	Unclassified	NA	No	Australia	-34.003639	140.587564	NA	NA	NA	NA	NA	NA	13216264	32512	25270	0
3300040375	Microbiome	Permanent Draft	Soil microbial communities from different locations in Australia	Soil microbial communities from Australia - 102.100.100/8497	Commonwealth Scientific and Industrial Research Organisation (CSIRO)	3300040375	No	0	0	NA	NA	janet.jansson@pnnl.gov; ruonan.wu@pnnl.gov; emily.graham@pnnl.gov; ryneches@lbl.gov	Janet Jansson; Ruonan Wu; Emily Graham; Russell Neches	NA	NA	NA	NA	Australia	Environmental	Terrestrial	Unclassified	Soil	Unclassified	NA	No	Australia	-13.55388091	132.2710697	NA	NA	NA	NA	NA	NA	6113928	15084	12030	0
3300039474	Microbiome	Permanent Draft	Tundra field soil microbial communities from Alaska Tundra, USA	Tundra field soil microbial communities from Alaska Tundra, USA - AK5YR 6T 15-25cm	Georgia Institute of Technology	3300039474	No	0	0	NA	NA	janet.jansson@pnnl.gov; emily.graham@pnnl.gov; ryneches@lbl.gov	Janet Jansson; Emily Graham; Russell Neches	NA	kostas.konstantinidis@ce.gatech.edu	Kostas Konstantinidis	455.05	USA: Alaska	Environmental	Terrestrial	Unclassified	Soil	Unclassified	Tundra field soil	No	USA	63.88306	-149.22556	NA	NA	NA	NA	NA	NA	488874597	1011515	721471	2
3300039307	Microbiome	Permanent Draft	Peat soil microbial communities from Marcell Experimental Forest, MN, USA	Peat soil microbial communities from Marcell Experimental Forest, MN, USA - P19_D8	DOE Joint Genome Institute (JGI)	3300039307	Yes	0	0	NA	NA	schadtcw@ornl.gov; erjohnston@ornl.gov	Christopher W. Schadt; Eric Johnston	NA	schadtcw@ornl.gov	Christopher W. Schadt	NA	USA: Minnesota	Environmental	Terrestrial	Unclassified	Peat	Unclassified	peat soil	No	USA	47.5056	-93.4534	NA	NA	NA	NA	NA	NA	698900004	992830	426804	12
3300040541	Microbiome	Permanent Draft	Terrestrial soil microbial communities from various locations - NEON	Relocatable terrestrial soil microbial communities from Disney Wilderness Preserve, Southeast, FL, USA - DSNY_016-M-20170829-COMP-DNA1	Battelle Memorial Institute	3300040541	No	0	0	supratimmukherjee@lbl.gov	Supratim Mukherjee	supratimmukherjee@lbl.gov; lstanish@battelleecology.org; ryneches@lbl.gov	Supratim Mukherjee; Lee Stanish; Russell Neches	NA	lstanish@battelleecology.org	Lee Stanish	NA	USA: Disney Wilderness Preserve, Southeast, FL	Environmental	Terrestrial	Unclassified	Soil	Unclassified	Relocatable terrestrial soil	No	USA	28.12504	-81.4362	NA	NA	NA	NA	NA	NA	2704050	8446	7861	0
3300038452	Microbiome	Permanent Draft	Peatland microbial communities from Stordalen Mire, Sweden	Peat soil microbial communities from Stordalen Mire, Sweden - 713 S-1-X1	DOE Joint Genome Institute (JGI)	3300038452	Yes	0	0	NA	NA	saleska@email.arizona.edu; virginia.isabel.rich@gmail.com; sbingvivi@gmail.com; cronin.87@osu.edu	Scott Saleska; Virginia Rich; Fen Li; Dylan Cronin	NA	saleska@email.arizona.edu	Scott Saleska	NA	Sweden: Norrbotten County, Stordalen Mire	Environmental	Terrestrial	Unclassified	Peat	Unclassified	soil	No	Sweden	68.3532	19.0474	NA	NA	NA	NA	NA	NA	158783706	255607	141434	1
3300040323	Microbiome	Permanent Draft	Terrestrial soil microbial communities from various locations - NEON	Relocatable terrestrial soil microbial communities from Great Smoky Mountains National Park, TN, USA - GRSM_058-O-20170718-COMP-DNA1	Battelle Memorial Institute	3300040323	No	0	0	supratimmukherjee@lbl.gov	Supratim Mukherjee	supratimmukherjee@lbl.gov; lstanish@battelleecology.org; ryneches@lbl.gov	Supratim Mukherjee; Lee Stanish; Russell Neches	NA	lstanish@battelleecology.org	Lee Stanish	NA	USA: Great Smoky Mountains National Park, TN	Environmental	Terrestrial	Unclassified	Soil	Unclassified	Relocatable terrestrial soil	No	USA	35.68896	-83.50195	NA	NA	NA	NA	NA	NA	4943845	15631	14562	0
3300039555	Microbiome	Permanent Draft	Tundra field soil microbial communities from Alaska Tundra, USA	Tundra field soil microbial communities from Alaska Tundra, USA - AK5YR 1C 45-55cm	Georgia Institute of Technology	3300039555	No	0	0	NA	NA	janet.jansson@pnnl.gov; emily.graham@pnnl.gov; ryneches@lbl.gov	Janet Jansson; Emily Graham; Russell Neches	NA	kostas.konstantinidis@ce.gatech.edu	Kostas Konstantinidis	455.05	USA: Alaska	Environmental	Terrestrial	Unclassified	Soil	Unclassified	Tundra field soil	No	USA	63.88306	-149.22556	NA	NA	NA	NA	NA	NA	133423333	293538	214190	2
3300039462	Microbiome	Permanent Draft	Soil microbial communities from Alaska and Oklahoma, USA	Soil microbial communities from CiPEHR study site in Alaska, USA - CiPEHR-AK-2010_C6	Georgia Institute of Technology	3300039462	No	0	0	NA	NA	janet.jansson@pnnl.gov; emily.graham@pnnl.gov; ryneches@lbl.gov	Janet Jansson; Emily Graham; Russell Neches	NA	kostas.konstantinidis@ce.gatech.edu	Kostas Konstantinidis	NA	USA: Alaska	Environmental	Terrestrial	Unclassified	Soil	Permafrost	Soil	No	USA	63.88306	-149.22556	NA	NA	NA	NA	NA	NA	1038690197	2109410	1482966	0
3300040544	Microbiome	Permanent Draft	Terrestrial soil microbial communities from various locations - NEON	Core terrestrial soil microbial communities from Talladega National Forest, Ozarks Complex, AL, USA - TALL_004-M-24-15-20140708-GEN-DNA1	Argonne National Laboratory	3300040544	No	0	0	supratimmukherjee@lbl.gov	Supratim Mukherjee	janet.jansson@pnnl.gov; emily.graham@pnnl.gov; ryneches@lbl.gov	Janet Jansson; Emily Graham; Russell Neches	NA	lstanish@battelleecology.org	Lee Stanish	NA	USA: Talladega National Forest, Ozarks Complex, AL	Environmental	Terrestrial	Unclassified	Soil	Forest Soil	Core terrestrial soil	No	USA	32.95046	-87.39327	NA	NA	NA	NA	NA	NA	2683937	7279	6734	0
3300038459	Microbiome	Permanent Draft	Peatland microbial communities from Stordalen Mire, Sweden	Peat soil microbial communities from Stordalen Mire, Sweden - 713 E-1-D	DOE Joint Genome Institute (JGI)	3300038459	Yes	0	0	NA	NA	saleska@email.arizona.edu; virginia.isabel.rich@gmail.com; sbingvivi@gmail.com; cronin.87@osu.edu	Scott Saleska; Virginia Rich; Fen Li; Dylan Cronin	NA	saleska@email.arizona.edu	Scott Saleska	NA	Sweden: Norrbotten County, Stordalen Mire	Environmental	Terrestrial	Unclassified	Peat	Unclassified	soil	No	Sweden	68.3533	19.0468	NA	NA	NA	NA	NA	NA	843888207	1679425	1188759	5
3300038352	Microbiome	Permanent Draft	Peat microbial communities from Degero Stormyr, Kulbacksliden Experimental Forest, Vasterbotten, Sweden	Peat microbial communities from Degero Stormyr, Kulbacksliden Experimental Forest, Vasterbotten, Sweden - Degero_peatbog1	BILS	3300038352	Yes	0	0	NA	NA	NA	NA	NA	NA	NA	NA	Sweden: Vasterbotten	Environmental	Terrestrial	Unclassified	Peat	Unclassified	peat	No	Sweden	64.1833	19.55	NA	NA	NA	NA	NA	NA	8306188	21376	17833	0
3300040451	Microbiome	Permanent Draft	Terrestrial soil microbial communities from various locations - NEON	Relocatable terrestrial soil microbial communities from Soaproot Saddle, Pacific Southwest, CA, USA - SOAP_004-M-20180530-COMP-DNA1	Battelle Memorial Institute	3300040451	No	0	0	supratimmukherjee@lbl.gov	Supratim Mukherjee	supratimmukherjee@lbl.gov; lstanish@battelleecology.org; ryneches@lbl.gov	Supratim Mukherjee; Lee Stanish; Russell Neches	NA	lstanish@battelleecology.org	Lee Stanish	NA	USA: Soaproot Saddle, Pacific Southwest, CA	Environmental	Terrestrial	Unclassified	Soil	Unclassified	Relocatable terrestrial soil	No	USA	37.03337	-119.26219	NA	NA	NA	NA	NA	NA	3669852	11849	11088	0
3300039879	Microbiome	Permanent Draft	Soil microbial communities from different locations in Australia	Soil microbial communities from Australia - 102.100.100/7857	Commonwealth Scientific and Industrial Research Organisation (CSIRO)	3300039879	No	0	0	NA	NA	janet.jansson@pnnl.gov; ruonan.wu@pnnl.gov; emily.graham@pnnl.gov; ryneches@lbl.gov	Janet Jansson; Ruonan Wu; Emily Graham; Russell Neches	NA	NA	NA	NA	Australia	Environmental	Terrestrial	Unclassified	Soil	Unclassified	NA	No	Australia	-35.16181402	150.6326533	NA	NA	NA	NA	NA	NA	24561742	52258	34104	1
3300040407	Microbiome	Permanent Draft	Terrestrial soil microbial communities from various locations - NEON	Core terrestrial soil microbial communities from Onaqui, Great Basin, UT, USA - ONAQ_017-M-20160728-COMP-DNA1	Battelle Memorial Institute	3300040407	No	0	0	supratimmukherjee@lbl.gov	Supratim Mukherjee	supratimmukherjee@lbl.gov; lstanish@battelleecology.org; ryneches@lbl.gov	Supratim Mukherjee; Lee Stanish; Russell Neches	NA	lstanish@battelleecology.org	Lee Stanish	NA	USA: Onaqui, Great Basin, UT	Environmental	Terrestrial	Unclassified	Soil	Unclassified	Core terrestrial soil	No	USA	40.17759	-112.45244	NA	NA	NA	NA	NA	NA	5091140	16376	15190	0
3300040505	Microbiome	Permanent Draft	Terrestrial soil microbial communities from various locations - NEON	Relocatable terrestrial soil microbial communities from Jones Ecological Research Center, Southeast, GA, USA - JERC_050-M-20170725-COMP-DNA1	Battelle Memorial Institute	3300040505	No	0	0	supratimmukherjee@lbl.gov	Supratim Mukherjee	supratimmukherjee@lbl.gov; lstanish@battelleecology.org; ryneches@lbl.gov	Supratim Mukherjee; Lee Stanish; Russell Neches	NA	lstanish@battelleecology.org	Lee Stanish	NA	USA: Jones Ecological Research Center, Southeast, GA	Environmental	Terrestrial	Unclassified	Soil	Unclassified	Relocatable terrestrial soil	No	USA	31.19484	-84.46861	NA	NA	NA	NA	NA	NA	3355951	9954	9404	0
3300040666	Microbiome	Permanent Draft	Terrestrial soil microbial communities from various locations - NEON	Core terrestrial soil microbial communities from Santa Rita Experimental Range, Desert Southwest, AZ, USA - SRER_053-M-20170815-COMP-DNA1	Battelle Memorial Institute	3300040666	No	0	0	supratimmukherjee@lbl.gov	Supratim Mukherjee	supratimmukherjee@lbl.gov; lstanish@battelleecology.org; ryneches@lbl.gov	Supratim Mukherjee; Lee Stanish; Russell Neches	NA	lstanish@battelleecology.org	Lee Stanish	NA	USA: Santa Rita Experimental Range, Desert Southwest, AZ	Environmental	Terrestrial	Unclassified	Soil	Unclassified	Core terrestrial soil	No	USA	31.91068	-110.83549	NA	NA	NA	NA	NA	NA	1366892	4180	3796	0
3300040611	Microbiome	Permanent Draft	Terrestrial soil microbial communities from various locations - NEON	Relocatable terrestrial soil microbial communities from Jornada LTER, Desert Southwest, NM, USA - JORN_006-M-20170808-COMP-DNA1	Battelle Memorial Institute	3300040611	No	0	0	supratimmukherjee@lbl.gov	Supratim Mukherjee	supratimmukherjee@lbl.gov; lstanish@battelleecology.org; ryneches@lbl.gov	Supratim Mukherjee; Lee Stanish; Russell Neches	NA	lstanish@battelleecology.org	Lee Stanish	NA	USA: Jornada LTER, Desert Southwest, NM	Environmental	Terrestrial	Unclassified	Soil	Unclassified	Relocatable terrestrial soil	No	USA	32.59068	-106.84254	NA	NA	NA	NA	NA	NA	1575847	4866	4525	0
3300039815	Microbiome	Permanent Draft	Terrestrial soil microbial communities from various locations - NEON	Core terrestrial soil microbial communities from Talladega National Forest, Ozarks Complex, AL, USA - TALL_051-O-20160822-COMP-DNA1	Battelle Memorial Institute	3300039815	No	0	0	supratimmukherjee@lbl.gov	Supratim Mukherjee	supratimmukherjee@lbl.gov; lstanish@battelleecology.org; ryneches@lbl.gov	Supratim Mukherjee; Lee Stanish; Russell Neches	NA	lstanish@battelleecology.org	Lee Stanish	NA	USA: Talladega National Forest, Ozarks Complex, AL	Environmental	Terrestrial	Unclassified	Soil	Forest Soil	Core terrestrial soil	No	USA	32.95046	-87.39327	NA	NA	NA	NA	NA	NA	29559585	83578	74482	0
3300036832	Microbiome	Permanent Draft	Soil fungal communities from Pine and Eucalyptus forests in California, United States and New South Wales, Australia	Soil fungal communities from native Eucalyptus forests in New South Wales, Australia - Eu_1	DOE Joint Genome Institute (JGI)	3300036832	Yes	0	0	NA	NA	lnagy@clarku.edu; kochen@ufl.edu; fungi@duke.edu; erbrzostek@mail.wvu.edu; lnagy@unicamp.br; hoeksema@olemiss.edu; jmtalbot@bu.edu; sunny.liao@ufl.edu; jbrewer@olemiss.edu	Laszlo Nagy; Ko-Hsuan Chen; Rytas Vilgalys; Edward Brzostek; Lazlo Nagy; Jason Hoeksema; Jennifer Bhatnagar; Hui-Ling Liao; Stephen Brewer	NA	sunny.liao@ufl.edu	Hui-Ling Liao	998	Australia: New South Wales	Environmental	Terrestrial	Unclassified	Soil	Forest Soil	soil	No	Australia	-33.6	150	NA	NA	NA	NA	NA	NA	2097145344	3504699	1996255	1
3300037185	Microbiome	Permanent Draft	Peatland microbial communities from Stordalen Mire, Sweden	Peatland microbial communities from Stordalen Mire, Sweden - 713 C-2-D	DOE Joint Genome Institute (JGI)	3300037185	Yes	0	0	NA	NA	saleska@email.arizona.edu; virginia.isabel.rich@gmail.com; sbingvivi@gmail.com; cronin.87@osu.edu	Scott Saleska; Virginia Rich; Fen Li; Dylan Cronin	NA	saleska@email.arizona.edu	Scott Saleska	NA	Sweden: Norrbotten County, Stordalen Mire	Environmental	Terrestrial	Unclassified	Peat	Unclassified	soil	No	Sweden	68.3544	19.048	NA	NA	NA	NA	NA	NA	731021948	1384532	945472	6
3300040401	Microbiome	Permanent Draft	Terrestrial soil microbial communities from various locations - NEON	Relocatable terrestrial soil microbial communities from Healy, Taiga, AK, USA - HEAL_001-O-20170724-COMP-DNA1	Battelle Memorial Institute	3300040401	No	0	0	supratimmukherjee@lbl.gov	Supratim Mukherjee	supratimmukherjee@lbl.gov; lstanish@battelleecology.org; ryneches@lbl.gov	Supratim Mukherjee; Lee Stanish; Russell Neches	NA	lstanish@battelleecology.org	Lee Stanish	NA	USA: Healy, Taiga, AK	Environmental	Terrestrial	Unclassified	Soil	Unclassified	Relocatable terrestrial soil	No	USA	63.87569	-149.21334	NA	NA	NA	NA	NA	NA	5383716	15709	14242	0
3300039712	Microbiome	Permanent Draft	Terrestrial soil microbial communities from various locations - NEON	Core terrestrial soil microbial communities from Niwot Ridge Mountain Research Station, Southern Rockies & Colorado Plateau, CO, USA - NIWO_006-M-20160829-COMP-DNA1	Battelle Memorial Institute	3300039712	No	0	0	supratimmukherjee@lbl.gov	Supratim Mukherjee	supratimmukherjee@lbl.gov; lstanish@battelleecology.org; ryneches@lbl.gov	Supratim Mukherjee; Lee Stanish; Russell Neches	NA	lstanish@battelleecology.org	Lee Stanish	NA	USA: Niwot Ridge Mountain Research Station, Southern Rockies & Colorado Plateau, CO	Environmental	Terrestrial	Unclassified	Soil	Unclassified	Core terrestrial soil	No	USA	40.05425	-105.58237	NA	NA	NA	NA	NA	NA	49371625	130974	111540	0
3300039518	Microbiome	Permanent Draft	Tundra field soil microbial communities from Alaska Tundra, USA	Tundra field soil microbial communities from Alaska Tundra, USA - AK5YR 5C 45-55cm	Georgia Institute of Technology	3300039518	No	0	0	NA	NA	janet.jansson@pnnl.gov; emily.graham@pnnl.gov; ryneches@lbl.gov	Janet Jansson; Emily Graham; Russell Neches	NA	kostas.konstantinidis@ce.gatech.edu	Kostas Konstantinidis	455.05	USA: Alaska	Environmental	Terrestrial	Unclassified	Soil	Unclassified	Tundra field soil	No	USA	63.88306	-149.22556	NA	NA	NA	NA	NA	NA	202745030	412435	274063	2
3300039664	Microbiome	Permanent Draft	Soil microbial communities from different locations in Australia	Soil microbial communities from Australia - 102.100.100/9569	Commonwealth Scientific and Industrial Research Organisation (CSIRO)	3300039664	No	0	0	NA	NA	janet.jansson@pnnl.gov; ruonan.wu@pnnl.gov; emily.graham@pnnl.gov; ryneches@lbl.gov	Janet Jansson; Ruonan Wu; Emily Graham; Russell Neches	NA	NA	NA	NA	Australia	Environmental	Terrestrial	Unclassified	Soil	Unclassified	NA	No	Australia	-41.533383	145.895516	NA	NA	NA	NA	NA	NA	64833735	128611	85669	1
3300036441	Microbiome	Permanent Draft	Peat permafrost microbial communities from Stordalen Mire near Abisko, Sweden	Peat permafrost microbial communities from Stordalen Mire near Abisko, Sweden - II_Fen_C2	DOE Joint Genome Institute (JGI)	3300036441	Yes	0	0	NA	NA	malak.m.tfaily@gmail.com; saleska@email.arizona.edu; houghm@email.arizona.edu; virginia.isabel.rich@gmail.com; ellen.dorrepaal@umu.se; blazewicz@llnl.gov; jchanton@fsu.edu	Malak Tfaily; Scott Saleska; Moira Hough; Virginia Rich; Ellen Dorrepaal; Steven Blazewicz; Jeffrey Chanton	NA	saleska@email.arizona.edu	Scott Saleska	NA	Sweden: Abisko, Stordalen Mire	Environmental	Terrestrial	Unclassified	Peat	Unclassified	peat	No	Sweden	68.3532	19.0477	NA	NA	NA	NA	NA	NA	92470128	286617	260399	0
3300040531	Microbiome	Permanent Draft	Terrestrial soil microbial communities from various locations - NEON	Relocatable terrestrial soil microbial communities from Barrow Environmental Observatory, Tundra, AK, USA - BARR_054-O-20170807-COMP-DNA1	Battelle Memorial Institute	3300040531	No	0	0	supratimmukherjee@lbl.gov	Supratim Mukherjee	supratimmukherjee@lbl.gov; lstanish@battelleecology.org; ryneches@lbl.gov	Supratim Mukherjee; Lee Stanish; Russell Neches	NA	lstanish@battelleecology.org	Lee Stanish	NA	USA: Barrow Environmental Observatory, Tundra, AK	Environmental	Terrestrial	Unclassified	Soil	Unclassified	Relocatable terrestrial soil	No	USA	71.28241	-156.61936	NA	NA	NA	NA	NA	NA	3082014	8816	8178	0
3300039975	Microbiome	Permanent Draft	Soil microbial communities from different locations in Australia	Soil microbial communities from Australia - 102.100.100/9484	Commonwealth Scientific and Industrial Research Organisation (CSIRO)	3300039975	No	0	0	NA	NA	janet.jansson@pnnl.gov; ruonan.wu@pnnl.gov; emily.graham@pnnl.gov; ryneches@lbl.gov	Janet Jansson; Ruonan Wu; Emily Graham; Russell Neches	NA	NA	NA	NA	Australia	Environmental	Terrestrial	Unclassified	Soil	Unclassified	NA	No	Australia	-35.60827	138.2613	NA	NA	NA	NA	NA	NA	19359744	43490	34261	0
3300038461	Microbiome	Permanent Draft	Peatland microbial communities from Stordalen Mire, Sweden	Peat soil microbial communities from Stordalen Mire, Sweden - 713 E-2-X0	DOE Joint Genome Institute (JGI)	3300038461	Yes	0	0	NA	NA	saleska@email.arizona.edu; virginia.isabel.rich@gmail.com; sbingvivi@gmail.com; cronin.87@osu.edu	Scott Saleska; Virginia Rich; Fen Li; Dylan Cronin	NA	saleska@email.arizona.edu	Scott Saleska	NA	Sweden: Norrbotten County, Stordalen Mire	Environmental	Terrestrial	Unclassified	Peat	Unclassified	soil	No	Sweden	68.3533	19.0466	NA	NA	NA	NA	NA	NA	607233040	1380409	1069546	5
3300037357	Microbiome	Permanent Draft	Peatland microbial communities from Stordalen Mire, Sweden	Peatland microbial communities from Stordalen Mire, Sweden - 713 CPN1-1-M	DOE Joint Genome Institute (JGI)	3300037357	Yes	0	0	NA	NA	saleska@email.arizona.edu; virginia.isabel.rich@gmail.com; sbingvivi@gmail.com; cronin.87@osu.edu	Scott Saleska; Virginia Rich; Fen Li; Dylan Cronin	NA	saleska@email.arizona.edu	Scott Saleska	NA	Sweden: Norrbotten County, Stordalen Mire	Environmental	Terrestrial	Unclassified	Peat	Unclassified	soil	No	Sweden	68.3569	19.0502	NA	NA	NA	NA	NA	NA	552917698	900678	515982	2
3300040128	Microbiome	Permanent Draft	Soil microbial communities from different locations in Australia	Soil microbial communities from Australia - 102.100.100/8090	Commonwealth Scientific and Industrial Research Organisation (CSIRO)	3300040128	No	0	0	NA	NA	janet.jansson@pnnl.gov; ruonan.wu@pnnl.gov; emily.graham@pnnl.gov; ryneches@lbl.gov	Janet Jansson; Ruonan Wu; Emily Graham; Russell Neches	NA	NA	NA	NA	Australia	Environmental	Terrestrial	Unclassified	Soil	Unclassified	NA	No	Australia	-30.0489	115.0423	NA	NA	NA	NA	NA	NA	11421744	28201	22748	0
3300039842	Microbiome	Permanent Draft	Terrestrial soil microbial communities from various locations - NEON	Relocatable terrestrial soil microbial communities from Klemme Range Research Station, Southern Plains, OK, USA - OAES_043-M-20170627-COMP-DNA1	Battelle Memorial Institute	3300039842	No	0	0	supratimmukherjee@lbl.gov	Supratim Mukherjee	supratimmukherjee@lbl.gov; lstanish@battelleecology.org; ryneches@lbl.gov	Supratim Mukherjee; Lee Stanish; Russell Neches	NA	lstanish@battelleecology.org	Lee Stanish	NA	USA: Klemme Range Research Station, Southern Plains, OK	Environmental	Terrestrial	Unclassified	Soil	Unclassified	Relocatable terrestrial soil	No	USA	35.41059	-99.05879	NA	NA	NA	NA	NA	NA	27311266	69900	56926	0
3300037155	Microbiome	Permanent Draft	Peatland microbial communities from Stordalen Mire, Sweden	Peatland microbial communities from Stordalen Mire, Sweden - 714 P1 40-44	DOE Joint Genome Institute (JGI)	3300037155	Yes	0	0	NA	NA	saleska@email.arizona.edu; virginia.isabel.rich@gmail.com; sbingvivi@gmail.com; cronin.87@osu.edu	Scott Saleska; Virginia Rich; Fen Li; Dylan Cronin	NA	saleska@email.arizona.edu	Scott Saleska	NA	Sweden: Norrbotten County, Stordalen Mire	Environmental	Terrestrial	Unclassified	Peat	Unclassified	soil	No	Sweden	68.3532	19.0466	NA	NA	NA	NA	NA	NA	802467134	1414250	852731	8
3300039953	Microbiome	Permanent Draft	Soil microbial communities from different locations in Australia	Soil microbial communities from Australia - 102.100.100/12444	Commonwealth Scientific and Industrial Research Organisation (CSIRO)	3300039953	No	0	0	NA	NA	janet.jansson@pnnl.gov; ruonan.wu@pnnl.gov; emily.graham@pnnl.gov; ryneches@lbl.gov	Janet Jansson; Ruonan Wu; Emily Graham; Russell Neches	NA	NA	NA	NA	Australia	Environmental	Terrestrial	Unclassified	Soil	Unclassified	NA	No	Australia	-42.6831	146.6099	NA	NA	NA	NA	NA	NA	18918506	39487	28931	1
3300040392	Microbiome	Permanent Draft	Terrestrial soil microbial communities from various locations - NEON	Relocatable terrestrial soil microbial communities from Disney Wilderness Preserve, Southeast, FL, USA - DSNY_009-M-33-14-20140409-GEN-DNA1	Argonne National Laboratory	3300040392	No	0	0	supratimmukherjee@lbl.gov	Supratim Mukherjee	janet.jansson@pnnl.gov; emily.graham@pnnl.gov; ryneches@lbl.gov	Janet Jansson; Emily Graham; Russell Neches	NA	lstanish@battelleecology.org	Lee Stanish	NA	USA: Disney Wilderness Preserve, Southeast, FL	Environmental	Terrestrial	Unclassified	Soil	Unclassified	Relocatable terrestrial soil	No	USA	28.12504	-81.4362	NA	NA	NA	NA	NA	NA	5459737	16131	14988	0
3300038648	Microbiome	Permanent Draft	Peat soil microbial communities from Marcell Experimental Forest, MN, USA	Peat soil microbial communities from Marcell Experimental Forest, MN, USA - P6_D2	DOE Joint Genome Institute (JGI)	3300038648	Yes	0	0	NA	NA	schadtcw@ornl.gov; erjohnston@ornl.gov	Christopher W. Schadt; Eric Johnston	NA	schadtcw@ornl.gov	Christopher W. Schadt	NA	USA: Minnesota	Environmental	Terrestrial	Unclassified	Peat	Unclassified	peat soil	No	USA	47.5056	-93.4534	NA	NA	NA	NA	NA	NA	1279175307	1889613	927333	4
3300039532	Microbiome	Permanent Draft	Tundra field soil microbial communities from Alaska Tundra, USA	Tundra field soil microbial communities from Alaska Tundra, USA - AK5YR 2C 45-55cm	Georgia Institute of Technology	3300039532	No	0	0	NA	NA	janet.jansson@pnnl.gov; emily.graham@pnnl.gov; ryneches@lbl.gov	Janet Jansson; Emily Graham; Russell Neches	NA	kostas.konstantinidis@ce.gatech.edu	Kostas Konstantinidis	455.05	USA: Alaska	Environmental	Terrestrial	Unclassified	Soil	Unclassified	Tundra field soil	No	USA	63.88306	-149.22556	NA	NA	NA	NA	NA	NA	189122074	413940	295158	2
3300036882	Microbiome	Permanent Draft	Peatland microbial communities from Stordalen Mire, Sweden	Peat soil microbial communities from Stordalen Mire, Sweden - 713 S-3-D	DOE Joint Genome Institute (JGI)	3300036882	Yes	0	0	NA	NA	saleska@email.arizona.edu; virginia.isabel.rich@gmail.com; sbingvivi@gmail.com; cronin.87@osu.edu	Scott Saleska; Virginia Rich; Fen Li; Dylan Cronin	NA	saleska@email.arizona.edu	Scott Saleska	NA	Sweden: Norrbotten County, Stordalen Mire	Environmental	Terrestrial	Unclassified	Peat	Unclassified	soil	No	Sweden	68.3533	19.0475	NA	NA	NA	NA	NA	NA	422440591	716102	432000	0
3300040308	Microbiome	Permanent Draft	Terrestrial soil microbial communities from various locations - NEON	Relocatable terrestrial soil microbial communities from Niwot Ridge Mountain Research Station, Southern Rockies & Colorado Plateau, CO, USA - STER_016-M-22-2-20130627-GEN-DNA1	Argonne National Laboratory	3300040308	No	0	0	supratimmukherjee@lbl.gov	Supratim Mukherjee	supratimmukherjee@lbl.gov; lstanish@battelleecology.org; ryneches@lbl.gov	Supratim Mukherjee; Lee Stanish; Russell Neches	NA	lstanish@battelleecology.org	Lee Stanish	NA	USA: Niwot Ridge Mountain Research Station, Southern Rockies & Colorado Plateau, CO	Environmental	Terrestrial	Unclassified	Soil	Unclassified	Relocatable terrestrial soil	No	USA	40.4619	-103.0293	NA	NA	NA	NA	NA	NA	5559935	16248	14400	0
3300039082	Microbiome	Permanent Draft	Agricultural soil microbial communities from Queensland, Australia	Agricultural soil microbial communities from Queensland, Australia - baresoil2	University of Queensland	3300039082	Yes	0	0	NA	NA	NA	NA	NA	NA	NA	NA	Australia: Bundaberg, Queensland	Environmental	Terrestrial	Unclassified	Soil	Agricultural land	Agricultural soil	No	Australia	-25.025508	152.379908	NA	NA	NA	NA	NA	NA	7150462	22115	20112	0
3300039948	Microbiome	Permanent Draft	Terrestrial soil microbial communities from various locations - NEON	Relocatable terrestrial soil microbial communities from Abby Road, Pacific Northwest, WA, USA - ABBY_063-M-20170606-COMP-DNA1	Battelle Memorial Institute	3300039948	No	0	0	supratimmukherjee@lbl.gov	Supratim Mukherjee	supratimmukherjee@lbl.gov; lstanish@battelleecology.org; ryneches@lbl.gov	Supratim Mukherjee; Lee Stanish; Russell Neches	NA	lstanish@battelleecology.org	Lee Stanish	NA	USA: Abby Road, Pacific Northwest, WA	Environmental	Terrestrial	Unclassified	Soil	Unclassified	Relocatable terrestrial soil	No	USA	45.76243	-122.33033	NA	NA	NA	NA	NA	NA	19000903	54918	50069	0
3300040043	Microbiome	Permanent Draft	Terrestrial soil microbial communities from various locations - NEON	Relocatable terrestrial soil microbial communities from Moab, Southern Rockies & Colorado Plateau, UT, USA - MOAB_004-M-20170521-COMP-DNA1	Battelle Memorial Institute	3300040043	No	0	0	supratimmukherjee@lbl.gov	Supratim Mukherjee	supratimmukherjee@lbl.gov; lstanish@battelleecology.org; ryneches@lbl.gov	Supratim Mukherjee; Lee Stanish; Russell Neches	NA	lstanish@battelleecology.org	Lee Stanish	NA	USA: Moab, Southern Rockies & Colorado Plateau, UT	Environmental	Terrestrial	Unclassified	Soil	Unclassified	Relocatable terrestrial soil	No	USA	38.24833	-109.38827	NA	NA	NA	NA	NA	NA	14368888	43419	38738	0
3300036885	Microbiome	Permanent Draft	Peatland microbial communities from Stordalen Mire, Sweden	Peat soil microbial communities from Stordalen Mire, Sweden - 713 E-3-D	DOE Joint Genome Institute (JGI)	3300036885	Yes	0	0	NA	NA	saleska@email.arizona.edu; virginia.isabel.rich@gmail.com; sbingvivi@gmail.com; cronin.87@osu.edu	Scott Saleska; Virginia Rich; Fen Li; Dylan Cronin	NA	saleska@email.arizona.edu	Scott Saleska	NA	Sweden: Norrbotten County, Stordalen Mire	Environmental	Terrestrial	Unclassified	Peat	Unclassified	soil	No	Sweden	68.3533	19.0467	NA	NA	NA	NA	NA	NA	511404386	978003	649819	10
3300039729	Microbiome	Permanent Draft	Soil microbial communities from different locations in Australia	Soil microbial communities from Australia - 102.100.100/12459	Commonwealth Scientific and Industrial Research Organisation (CSIRO)	3300039729	No	0	0	NA	NA	janet.jansson@pnnl.gov; ruonan.wu@pnnl.gov; emily.graham@pnnl.gov; ryneches@lbl.gov	Janet Jansson; Ruonan Wu; Emily Graham; Russell Neches	NA	NA	NA	NA	Australia	Environmental	Terrestrial	Unclassified	Soil	Unclassified	NA	No	Australia	-35.42356667	148.7989167	NA	NA	NA	NA	NA	NA	43537286	94920	70280	0
3300037061	Microbiome	Permanent Draft	Peatland microbial communities from Stordalen Mire, Sweden	Peat soil microbial communities from Stordalen Mire, Sweden - 715 E1 1-5	DOE Joint Genome Institute (JGI)	3300037061	Yes	0	0	NA	NA	saleska@email.arizona.edu; virginia.isabel.rich@gmail.com; sbingvivi@gmail.com; cronin.87@osu.edu	Scott Saleska; Virginia Rich; Fen Li; Dylan Cronin	NA	saleska@email.arizona.edu	Scott Saleska	NA	Sweden: Norrbotten County, Stordalen Mire	Environmental	Terrestrial	Unclassified	Peat	Unclassified	soil	No	Sweden	68.3533	19.047	NA	NA	NA	NA	NA	NA	503233873	1013195	726975	3
3300040138	Microbiome	Permanent Draft	Soil microbial communities from different locations in Australia	Soil microbial communities from Australia - 102.100.100/12529	Commonwealth Scientific and Industrial Research Organisation (CSIRO)	3300040138	No	0	0	NA	NA	janet.jansson@pnnl.gov; ruonan.wu@pnnl.gov; emily.graham@pnnl.gov; ryneches@lbl.gov	Janet Jansson; Ruonan Wu; Emily Graham; Russell Neches	NA	NA	NA	NA	Australia	Environmental	Terrestrial	Unclassified	Soil	Unclassified	NA	No	Australia	-30.20098099	149.597383	NA	NA	NA	NA	NA	NA	11148500	24355	18077	0
3300037571	Microbiome	Permanent Draft	Soil microbial communities from Nachusa Grasslands, Illinois, United States	Soil microbial communities from Nachusa Grasslands, Illinois, United States - SOY_050217	DOE Joint Genome Institute (JGI)	3300037571	Yes	0	0	NA	NA	nbarber@sdsu.edu; wswingley@niu.edu	Nicholas Barber; Wesley Swingley	NA	wswingley@niu.edu	Wesley Swingley	217	USA: Illinois	Environmental	Terrestrial	Unclassified	Soil	Grasslands	soil	No	USA	41.8854	-89.3208	NA	NA	NA	NA	NA	NA	243343502	736807	654836	0
3300040099	Microbiome	Permanent Draft	Terrestrial soil microbial communities from various locations - NEON	Core terrestrial soil microbial communities from Konza Prairie Biological Station, Prairie Peninsula, KS, USA - KONZ_004-M-20170710-COMP-DNA1	Battelle Memorial Institute	3300040099	No	0	0	supratimmukherjee@lbl.gov	Supratim Mukherjee	supratimmukherjee@lbl.gov; lstanish@battelleecology.org; ryneches@lbl.gov	Supratim Mukherjee; Lee Stanish; Russell Neches	NA	lstanish@battelleecology.org	Lee Stanish	NA	USA: Konza Prairie Biological Station, Prairie Peninsula, KS	Environmental	Terrestrial	Unclassified	Soil	Unclassified	Core terrestrial soil	No	USA	39.10077	-96.56309	NA	NA	NA	NA	NA	NA	12285972	35893	32408	0
3300040437	Microbiome	Permanent Draft	Terrestrial soil microbial communities from various locations - NEON	Core terrestrial soil microbial communities from Harvard Forest, Northeast, MA, USA - HARV_001-O-22-2-20130709-GEN-DNA1	Argonne National Laboratory	3300040437	No	0	0	supratimmukherjee@lbl.gov	Supratim Mukherjee	janet.jansson@pnnl.gov; emily.graham@pnnl.gov; ryneches@lbl.gov	Janet Jansson; Emily Graham; Russell Neches	NA	lstanish@battelleecology.org	Lee Stanish	NA	USA: Harvard Forest, Northeast, MA	Environmental	Terrestrial	Unclassified	Soil	Forest Soil	Core terrestrial soil	No	USA	42.5369	-72.17266	NA	NA	NA	NA	NA	NA	3214957	7520	7391	0
3300039855	Microbiome	Permanent Draft	Terrestrial soil microbial communities from various locations - NEON	Core terrestrial soil microbial communities from Central Plains Experimental Range, Central Plains, CO, USA - CPER_002-M-20130701-COMP-DNA1	Argonne National Laboratory	3300039855	No	0	0	supratimmukherjee@lbl.gov	Supratim Mukherjee	janet.jansson@pnnl.gov; emily.graham@pnnl.gov; ryneches@lbl.gov	Janet Jansson; Emily Graham; Russell Neches	NA	lstanish@battelleecology.org	Lee Stanish	NA	USA: Central Plains Experimental Range, Central Plains, CO	Environmental	Terrestrial	Unclassified	Soil	Unclassified	Core terrestrial soil	No	USA	40.81553	-104.7456	NA	NA	NA	NA	NA	NA	25995026	59100	45026	0
3300040132	Microbiome	Permanent Draft	Agricultural soil microbial communities from Boone County, Iowa, USA	Prairie soil microbial communities from Boone County, Iowa, USA - P46-Micro-July2012	Iowa State University	3300040132	No	0	0	emily.graham@pnnl.gov	Emily Graham	Kirsten.Hofmockel@pnnl.gov; janet.jansson@pnnl.gov; ruonan.wu@pnnl.gov; emily.graham@pnnl.gov; accopeland@lbl.gov; ryneches@lbl.gov	Kirsten Hofmockel; Janet Jansson; Ruonan Wu; Emily Graham; Alex Copeland; Russell Neches	NA	Kirsten.Hofmockel@pnnl.gov	Kirsten Hofmockel	NA	USA: Iowa	Environmental	Terrestrial	Unclassified	Soil	Agricultural land	Prairie soil	No	USA	42.01375	-93.783837	NA	NA	NA	NA	NA	NA	11208730	36979	34466	0
3300040384	Microbiome	Permanent Draft	Soil microbial communities from different locations in Australia	Soil microbial communities from Australia - 102.100.100/15971	Commonwealth Scientific and Industrial Research Organisation (CSIRO)	3300040384	No	0	0	NA	NA	janet.jansson@pnnl.gov; ruonan.wu@pnnl.gov; emily.graham@pnnl.gov; ryneches@lbl.gov	Janet Jansson; Ruonan Wu; Emily Graham; Russell Neches	NA	NA	NA	NA	Australia	Environmental	Terrestrial	Unclassified	Soil	Unclassified	NA	No	Australia	-42.3985	147.0791	NA	NA	NA	NA	NA	NA	5770224	13486	10980	0
3300039593	Microbiome	Permanent Draft	Terrestrial soil microbial communities from various locations - NEON	Relocatable terrestrial soil microbial communities from Steigerwaldt Land Services, Great Lakes, WI, USA - STEI_060-M-20170706-COMP-DNA1	Battelle Memorial Institute	3300039593	No	0	0	supratimmukherjee@lbl.gov	Supratim Mukherjee	supratimmukherjee@lbl.gov; lstanish@battelleecology.org; ryneches@lbl.gov	Supratim Mukherjee; Lee Stanish; Russell Neches	NA	lstanish@battelleecology.org	Lee Stanish	NA	USA: Steigerwaldt Land Services, Great Lakes, WI	Environmental	Terrestrial	Unclassified	Soil	Unclassified	Relocatable terrestrial soil	No	USA	45.50894	-89.58637	NA	NA	NA	NA	NA	NA	88838762	224716	186899	1
3300040538	Microbiome	Permanent Draft	Terrestrial soil microbial communities from various locations - NEON	Relocatable terrestrial soil microbial communities from Blandy Experimental Farm, Mid-Atlantic, VA, USA - BLAN_007-M-20170713-COMP-DNA1	Battelle Memorial Institute	3300040538	No	0	0	supratimmukherjee@lbl.gov	Supratim Mukherjee	supratimmukherjee@lbl.gov; lstanish@battelleecology.org; ryneches@lbl.gov	Supratim Mukherjee; Lee Stanish; Russell Neches	NA	lstanish@battelleecology.org	Lee Stanish	NA	USA: Blandy Experimental Farm, Mid-Atlantic, VA	Environmental	Terrestrial	Unclassified	Soil	Unclassified	Relocatable terrestrial soil	No	USA	39.06026	-78.07164	NA	NA	NA	NA	NA	NA	2880138	8949	8259	0
3300040511	Microbiome	Permanent Draft	Terrestrial soil microbial communities from various locations - NEON	Relocatable terrestrial soil microbial communities from Jornada LTER, Desert Southwest, NM, USA - JORN_047-M-20170808-COMP-DNA1	Battelle Memorial Institute	3300040511	No	0	0	supratimmukherjee@lbl.gov	Supratim Mukherjee	supratimmukherjee@lbl.gov; lstanish@battelleecology.org; ryneches@lbl.gov	Supratim Mukherjee; Lee Stanish; Russell Neches	NA	lstanish@battelleecology.org	Lee Stanish	NA	USA: Jornada LTER, Desert Southwest, NM	Environmental	Terrestrial	Unclassified	Soil	Unclassified	Relocatable terrestrial soil	No	USA	32.59068	-106.84254	NA	NA	NA	NA	NA	NA	3069313	9352	8561	0
3300040316	Microbiome	Permanent Draft	Terrestrial soil microbial communities from various locations - NEON	Core terrestrial soil microbial communities from Central Plains Experimental Range, Central Plains, CO, USA - CPER_048-M-20170710-COMP-DNA1	Battelle Memorial Institute	3300040316	No	0	0	supratimmukherjee@lbl.gov	Supratim Mukherjee	supratimmukherjee@lbl.gov; lstanish@battelleecology.org; ryneches@lbl.gov	Supratim Mukherjee; Lee Stanish; Russell Neches	NA	lstanish@battelleecology.org	Lee Stanish	NA	USA: Central Plains Experimental Range, Central Plains, CO	Environmental	Terrestrial	Unclassified	Soil	Unclassified	Core terrestrial soil	No	USA	40.81553	-104.7456	NA	NA	NA	NA	NA	NA	5197733	14943	13122	0
3300040071	Microbiome	Permanent Draft	Terrestrial soil microbial communities from various locations - NEON	Relocatable terrestrial soil microbial communities from Healy, Taiga, AK, USA - HEAL_005-O-20160804-COMP-DNA1	Battelle Memorial Institute	3300040071	No	0	0	supratimmukherjee@lbl.gov	Supratim Mukherjee	supratimmukherjee@lbl.gov; lstanish@battelleecology.org; ryneches@lbl.gov	Supratim Mukherjee; Lee Stanish; Russell Neches	NA	lstanish@battelleecology.org	Lee Stanish	NA	USA: Healy, Taiga, AK	Environmental	Terrestrial	Unclassified	Soil	Unclassified	Relocatable terrestrial soil	No	USA	63.87569	-149.21334	NA	NA	NA	NA	NA	NA	14471705	41044	36651	0
3300040081	Microbiome	Permanent Draft	Soil microbial communities from different locations in Australia	Soil microbial communities from Australia - 102.100.100/8461	Commonwealth Scientific and Industrial Research Organisation (CSIRO)	3300040081	No	0	0	NA	NA	janet.jansson@pnnl.gov; ruonan.wu@pnnl.gov; emily.graham@pnnl.gov; ryneches@lbl.gov	Janet Jansson; Ruonan Wu; Emily Graham; Russell Neches	NA	NA	NA	NA	Australia	Environmental	Terrestrial	Unclassified	Soil	Unclassified	NA	No	Australia	-25.2713	130.756	NA	NA	NA	NA	NA	NA	13629888	29685	21286	0
3300037200	Microbiome	Permanent Draft	Peatland microbial communities from Stordalen Mire, Sweden	Peatland microbial communities from Stordalen Mire, Sweden - 711 P-1-S	DOE Joint Genome Institute (JGI)	3300037200	Yes	0	0	NA	NA	saleska@email.arizona.edu; virginia.isabel.rich@gmail.com; sbingvivi@gmail.com; cronin.87@osu.edu	Scott Saleska; Virginia Rich; Fen Li; Dylan Cronin	NA	saleska@email.arizona.edu	Scott Saleska	NA	Sweden: Norrbotten County, Stordalen Mire	Environmental	Terrestrial	Unclassified	Peat	Unclassified	soil	No	Sweden	68.3534	19.0473	NA	NA	NA	NA	NA	NA	1060374400	2186536	1594944	2
3300040702	Microbiome	Permanent Draft	Terrestrial soil microbial communities from various locations - NEON	Core terrestrial soil microbial communities from Talladega National Forest, Ozarks Complex, AL, USA - TALL_001-M-20140516-COMP-DNA1	Argonne National Laboratory	3300040702	No	0	0	supratimmukherjee@lbl.gov	Supratim Mukherjee	janet.jansson@pnnl.gov; emily.graham@pnnl.gov; ryneches@lbl.gov	Janet Jansson; Emily Graham; Russell Neches	NA	lstanish@battelleecology.org	Lee Stanish	NA	USA: Talladega National Forest, Ozarks Complex, AL	Environmental	Terrestrial	Unclassified	Soil	Forest Soil	Core terrestrial soil	No	USA	32.95046	-87.39327	NA	NA	NA	NA	NA	NA	1005709	3058	2839	0
3300036827	Microbiome	Permanent Draft	Soil fungal communities from Pine and Eucalyptus forests in California, United States and New South Wales, Australia	Soil fungal communities from native Pine forests in California, United States - CAS_3	DOE Joint Genome Institute (JGI)	3300036827	Yes	0	0	NA	NA	lnagy@clarku.edu; erbrzostek@mail.wvu.edu; lnagy@unicamp.br; hoeksema@olemiss.edu; jmtalbot@bu.edu; sunny.liao@ufl.edu; kohsuanchen803@gmail.com; fungi@duke.edu; jbrewer@olemiss.edu	Laszlo Nagy; Edward Brzostek; Lazlo Nagy; Jason Hoeksema; Jennifer Bhatnagar; Hui-Ling Liao; Ko-Hsuan Chen; Rytas Vilgalys; Stephen Brewer	NA	sunny.liao@ufl.edu	Hui-Ling Liao	228	USA: California	Environmental	Terrestrial	Unclassified	Soil	Forest Soil	soil	No	USA	37	-122.2	NA	NA	NA	NA	NA	NA	2380269782	3777696	1981112	2
3300040325	Microbiome	Permanent Draft	Soil microbial communities from different locations in Australia	Soil microbial communities from Australia - 102.100.100/12834	Commonwealth Scientific and Industrial Research Organisation (CSIRO)	3300040325	No	0	0	NA	NA	janet.jansson@pnnl.gov; ruonan.wu@pnnl.gov; emily.graham@pnnl.gov; ryneches@lbl.gov	Janet Jansson; Ruonan Wu; Emily Graham; Russell Neches	NA	NA	NA	NA	Australia	Environmental	Terrestrial	Unclassified	Soil	Unclassified	NA	No	Australia	-27.387121	152.87905	NA	NA	NA	NA	NA	NA	4916637	12333	10755	0
3300040011	Microbiome	Permanent Draft	Terrestrial soil microbial communities from various locations - NEON	Core terrestrial soil microbial communities from Ordway-Swisher Biological Station, Southeast, FL, USA - OSBS_022-M-20140917-COMP-DNA1	Argonne National Laboratory	3300040011	No	0	0	supratimmukherjee@lbl.gov	Supratim Mukherjee	janet.jansson@pnnl.gov; emily.graham@pnnl.gov; ryneches@lbl.gov	Janet Jansson; Emily Graham; Russell Neches	NA	lstanish@battelleecology.org	Lee Stanish	NA	USA: Ordway-Swisher Biological Station, Southeast, FL	Environmental	Terrestrial	Unclassified	Soil	Unclassified	Core terrestrial soil	No	USA	29.68927	-81.99343	NA	NA	NA	NA	NA	NA	16166448	41167	33978	0
3300040492	Microbiome	Permanent Draft	Terrestrial soil microbial communities from various locations - NEON	Core terrestrial soil microbial communities from Smithsonian Conservation Biology Institute, Mid-Atlantic, VA, USA - SCBI_008-M-20170718-COMP-DNA1	Battelle Memorial Institute	3300040492	No	0	0	supratimmukherjee@lbl.gov	Supratim Mukherjee	supratimmukherjee@lbl.gov; lstanish@battelleecology.org; ryneches@lbl.gov	Supratim Mukherjee; Lee Stanish; Russell Neches	NA	lstanish@battelleecology.org	Lee Stanish	NA	USA: Smithsonian Conservation Biology Institute, Mid-Atlantic, VA	Environmental	Terrestrial	Unclassified	Soil	Unclassified	Core terrestrial soil	No	USA	38.89292	-78.1395	NA	NA	NA	NA	NA	NA	3683000	11260	10404	0
3300038465	Microbiome	Permanent Draft	Peatland microbial communities from Stordalen Mire, Sweden	Peat soil microbial communities from Stordalen Mire, Sweden - 714 S2 5-9	DOE Joint Genome Institute (JGI)	3300038465	Yes	0	0	NA	NA	saleska@email.arizona.edu; virginia.isabel.rich@gmail.com; sbingvivi@gmail.com; cronin.87@osu.edu	Scott Saleska; Virginia Rich; Fen Li; Dylan Cronin	NA	saleska@email.arizona.edu	Scott Saleska	NA	Sweden: Norrbotten County, Stordalen Mire	Environmental	Terrestrial	Unclassified	Peat	Unclassified	soil	No	Sweden	68.3532	19.0471	NA	NA	NA	NA	NA	NA	872418054	1537870	961677	3
3300037083	Microbiome	Permanent Draft	Peatland microbial communities from Stordalen Mire, Sweden	Peat soil microbial communities from Stordalen Mire, Sweden - 713 S-3-S	DOE Joint Genome Institute (JGI)	3300037083	Yes	0	0	NA	NA	saleska@email.arizona.edu; virginia.isabel.rich@gmail.com; sbingvivi@gmail.com; cronin.87@osu.edu	Scott Saleska; Virginia Rich; Fen Li; Dylan Cronin	NA	saleska@email.arizona.edu	Scott Saleska	NA	Sweden: Norrbotten County, Stordalen Mire	Environmental	Terrestrial	Unclassified	Peat	Unclassified	soil	No	Sweden	68.3533	19.0475	NA	NA	NA	NA	NA	NA	902390459	1707388	1132641	0
3300037361	Microbiome	Permanent Draft	Peatland microbial communities from Stordalen Mire, Sweden	Peat soil microbial communities from Stordalen Mire, Sweden - 717 E2 1-5 (v2)	DOE Joint Genome Institute (JGI)	3300037361	Yes	0	0	NA	NA	virginia.isabel.rich@gmail.com; saleska@email.arizona.edu; sbingvivi@gmail.com; cronin.87@osu.edu	Virginia Rich; Scott Saleska; Fen Li; Dylan Cronin	NA	saleska@email.arizona.edu	Scott Saleska	0	Sweden: Norrbotten County, Stordalen Mire	Environmental	Terrestrial	Unclassified	Peat	Unclassified	soil	No	Sweden	68.3533	19.0468	NA	NA	NA	NA	NA	NA	740630044	1756985	1421514	4
3300036425	Microbiome	Permanent Draft	Peatland microbial communities from Stordalen Mire, Sweden	Peat soil microbial communities from Stordalen Mire, Sweden - C.B.S.T-25.v5 (v2)	DOE Joint Genome Institute (JGI)	3300036425	Yes	0	0	NA	NA	saleska@email.arizona.edu; virginia.isabel.rich@gmail.com; sbingvivi@gmail.com; cronin.87@osu.edu	Scott Saleska; Virginia Rich; Fen Li; Dylan Cronin	NA	saleska@email.arizona.edu	Scott Saleska	0	Sweden: Norrbotten County, Stordalen Mire	Environmental	Terrestrial	Unclassified	Peat	Unclassified	soil	No	Sweden	68.3529	19.0475	NA	NA	NA	NA	NA	NA	171487637	303717	192358	0
3300040291	Microbiome	Permanent Draft	Terrestrial soil microbial communities from various locations - NEON	Relocatable terrestrial soil microbial communities from Klemme Range Research Station, Southern Plains, OK, USA - OAES_001-M-20160809-COMP-DNA1	Battelle Memorial Institute	3300040291	No	0	0	supratimmukherjee@lbl.gov	Supratim Mukherjee	supratimmukherjee@lbl.gov; lstanish@battelleecology.org; ryneches@lbl.gov	Supratim Mukherjee; Lee Stanish; Russell Neches	NA	lstanish@battelleecology.org	Lee Stanish	NA	USA: Klemme Range Research Station, Southern Plains, OK	Environmental	Terrestrial	Unclassified	Soil	Unclassified	Relocatable terrestrial soil	No	USA	35.41059	-99.05879	NA	NA	NA	NA	NA	NA	6325797	18417	16178	0
3300040035	Microbiome	Permanent Draft	Soil microbial communities from different locations in Australia	Soil microbial communities from Hawkesbury, Australia - 102.100.100/19513	Commonwealth Scientific and Industrial Research Organisation (CSIRO)	3300040035	No	0	0	NA	NA	janet.jansson@pnnl.gov; ruonan.wu@pnnl.gov; emily.graham@pnnl.gov; ryneches@lbl.gov	Janet Jansson; Ruonan Wu; Emily Graham; Russell Neches	NA	NA	NA	NA	Australia: Hawkesbury	Environmental	Terrestrial	Unclassified	Soil	Unclassified	NA	No	Australia	-33.61103	150.72	NA	NA	NA	NA	NA	NA	15098395	36681	28722	0
3300040537	Microbiome	Permanent Draft	Terrestrial soil microbial communities from various locations - NEON	Core terrestrial soil microbial communities from Yellowstone Northern Range (Frog Rock), Northern Rockies, WY, USA - YELL_016-M-20180710-COMP-DNA1	Battelle Memorial Institute	3300040537	No	0	0	supratimmukherjee@lbl.gov	Supratim Mukherjee	supratimmukherjee@lbl.gov; lstanish@battelleecology.org; ryneches@lbl.gov	Supratim Mukherjee; Lee Stanish; Russell Neches	NA	lstanish@battelleecology.org	Lee Stanish	NA	USA: Yellowstone Northern Range (Frog Rock), Northern Rockies, WY	Environmental	Terrestrial	Unclassified	Soil	Unclassified	Core terrestrial soil	No	USA	44.95348	-110.53914	NA	NA	NA	NA	NA	NA	2882445	9406	8764	0
3300035173	Microbiome	Permanent Draft	Soil microbial communities from SRUC Craibstone Estate, Aberdeen, Scotland, United Kingdom	Soil microbial communities from SRUC Craibstone Estate, Aberdeen, Scotland, United Kingdom - 1_4.5_N_12_1	DOE Joint Genome Institute (JGI)	3300035173	Yes	0	0	NA	NA	timothy.vogel@ec-lyon.fr; graeme.nicol@ec-lyon.fr; christina.hazard@ec-lyon.fr	Timothy Vogel; Graeme Nicol; Christina Hazard	NA	graeme.nicol@ec-lyon.fr	Graeme Nicol	103	United Kingdom: Aberdeen, Scotland	Environmental	Terrestrial	Unclassified	Soil	Agricultural	soil	No	United Kingdom	57.1866	-2.2146	NA	NA	NA	NA	NA	NA	1565042251	3582485	2702971	0
3300040161	Microbiome	Permanent Draft	Terrestrial soil microbial communities from various locations - NEON	Core terrestrial soil microbial communities from UNDERC, Great Lakes, MI, USA - UNDE_034-M-20160811-COMP-DNA1	Battelle Memorial Institute	3300040161	No	0	0	supratimmukherjee@lbl.gov	Supratim Mukherjee	supratimmukherjee@lbl.gov; lstanish@battelleecology.org; ryneches@lbl.gov	Supratim Mukherjee; Lee Stanish; Russell Neches	NA	lstanish@battelleecology.org	Lee Stanish	NA	USA: UNDERC, Great Lakes, MI	Environmental	Terrestrial	Unclassified	Soil	Unclassified	Core terrestrial soil	No	USA	46.23388	-89.53725	NA	NA	NA	NA	NA	NA	8762046	26114	23987	0
3300033807	Microbiome	Permanent Draft	Tropical peatland microbial communities from different locations	Tropical peat soil microbial communities from peatlands in Loreto, Peru - MAQ_100_10	DOE Joint Genome Institute (JGI)	3300033807	Yes	0	0	NA	NA	njbouskill@lbl.gov; hinsby@gmail.com; elbrodie@lbl.gov; ukaraoz@lbl.gov; aogram@ufl.edu; yateh@abdn.ac.uk; joosttucson@gmail.com; I.T.Lawson@leeds.ac.uk; gregcaporaso@gmail.com; k.roucoux@leeds.ac.uk; damien.robert.finn@asu.edu; ddelcastillo@iiap.org.pe; turnerbl@si.edu; sofie.sjogersten@nottingham.ac.uk	Nicholas Bouskill; Hinsby Cadillo-Quiroz; Eoin Brodie; Ulas Karaoz; Andrew Ogram; Yit Teh; Joost van Haren; Ian Lawson; Gregory Caporaso; Katherine Roucoux; Damien Finn; Dennis del Castillo Torres; Benjamin Turner; Sofie Sj?gersten	NA	hinsby@gmail.com	Hinsby Cadillo-Quiroz	NA	Peru: Loreto	Environmental	Terrestrial	Wetlands	Soil	Unclassified	peatland	No	Peru	-6.3272	-74.8136	NA	NA	NA	NA	NA	NA	317699741	931778	817082	1
3300039835	Microbiome	Permanent Draft	Soil microbial communities from different locations in Australia	Soil microbial communities from Australia - 102.100.100/12507	Commonwealth Scientific and Industrial Research Organisation (CSIRO)	3300039835	No	0	0	NA	NA	janet.jansson@pnnl.gov; ruonan.wu@pnnl.gov; emily.graham@pnnl.gov; ryneches@lbl.gov	Janet Jansson; Ruonan Wu; Emily Graham; Russell Neches	NA	NA	NA	NA	Australia	Environmental	Terrestrial	Unclassified	Soil	Unclassified	NA	No	Australia	-30.20134804	149.596892	NA	NA	NA	NA	NA	NA	28429164	58316	40661	1
3300037852	Microbiome	Permanent Draft	Forest soil microbial communities from the Harvard Forest LTER site, Massachusetts, United States	Forest soil microbial communities from the Harvard Forest LTER site, Massachusetts, United States - Harvard_soil_liu_11	DOE Joint Genome Institute (JGI)	3300037852	Yes	0	0	NA	NA	xj.allen.liu@gmail.com	Xiao-Jun Allen Liu	NA	xj.allen.liu@gmail.com	Xiao-Jun Allen Liu	NA	USA: Massachusetts	Environmental	Terrestrial	Unclassified	Soil	Forest Soil	soil	No	USA	42.5315	-72.1899	NA	NA	NA	NA	NA	NA	3582649294	5666759	3069532	18
3300039869	Microbiome	Permanent Draft	Terrestrial soil microbial communities from various locations - NEON	Core terrestrial soil microbial communities from San Joaquin Experimental Range, Pacific Southwest, CA, USA - SJER_001-M-20170314-COMP-DNA1	Battelle Memorial Institute	3300039869	No	0	0	supratimmukherjee@lbl.gov	Supratim Mukherjee	supratimmukherjee@lbl.gov; lstanish@battelleecology.org; ryneches@lbl.gov	Supratim Mukherjee; Lee Stanish; Russell Neches	NA	lstanish@battelleecology.org	Lee Stanish	NA	USA: San Joaquin Experimental Range, Pacific Southwest, CA	Environmental	Terrestrial	Unclassified	Soil	Unclassified	Core terrestrial soil	No	USA	37.10878	-119.73228	NA	NA	NA	NA	NA	NA	25388159	75193	67394	0
3300038768	Microbiome	Permanent Draft	Farm soil microbial communities from Tibetan Plateau, China	Farm soil microbial communities from Tibetan Plateau, China - G5U	Beijing Institute of Life Science, Chinese Academy of Sciences	3300038768	Yes	0	0	NA	NA	NA	NA	NA	NA	NA	NA	China: Tibetan Plateau	Environmental	Terrestrial	Unclassified	Soil	Unclassified	Farm soil	No	China	NA	NA	NA	NA	NA	NA	NA	NA	17684408	55602	48996	0
3300039774	Microbiome	Permanent Draft	Agricultural soil microbial communities from Boone County, Iowa, USA	Prairie soil microbial communities from Boone County, Iowa, USA - P31-WS-July2012	Iowa State University	3300039774	No	0	0	emily.graham@pnnl.gov	Emily Graham	janet.jansson@pnnl.gov; Kirsten.Hofmockel@pnnl.gov; ruonan.wu@pnnl.gov; emily.graham@pnnl.gov; accopeland@lbl.gov; ryneches@lbl.gov	Janet Jansson; Kirsten Hofmockel; Ruonan Wu; Emily Graham; Alex Copeland; Russell Neches	NA	Kirsten.Hofmockel@pnnl.gov	Kirsten Hofmockel	NA	USA: Iowa	Environmental	Terrestrial	Unclassified	Soil	Agricultural land	Prairie soil	No	USA	42.01375	-93.783837	NA	NA	NA	NA	NA	NA	37331578	109950	98126	0
3300039850	Microbiome	Permanent Draft	Terrestrial soil microbial communities from various locations - NEON	Relocatable terrestrial soil microbial communities from Steigerwaldt Land Services, Great Lakes, WI, USA - STEI_004-M-20170705-COMP-DNA1	Battelle Memorial Institute	3300039850	No	0	0	supratimmukherjee@lbl.gov	Supratim Mukherjee	supratimmukherjee@lbl.gov; lstanish@battelleecology.org; ryneches@lbl.gov	Supratim Mukherjee; Lee Stanish; Russell Neches	NA	lstanish@battelleecology.org	Lee Stanish	NA	USA: Steigerwaldt Land Services, Great Lakes, WI	Environmental	Terrestrial	Unclassified	Soil	Unclassified	Relocatable terrestrial soil	No	USA	45.50894	-89.58637	NA	NA	NA	NA	NA	NA	24270221	69373	61793	0
3300039477	Microbiome	Permanent Draft	Tundra field soil microbial communities from Alaska Tundra, USA	Tundra field soil microbial communities from Alaska Tundra, USA - AK5YR 5C 15-25cm	Georgia Institute of Technology	3300039477	No	0	0	NA	NA	janet.jansson@pnnl.gov; emily.graham@pnnl.gov; ryneches@lbl.gov	Janet Jansson; Emily Graham; Russell Neches	NA	kostas.konstantinidis@ce.gatech.edu	Kostas Konstantinidis	455.05	USA: Alaska	Environmental	Terrestrial	Unclassified	Soil	Unclassified	Tundra field soil	No	USA	63.88306	-149.22556	NA	NA	NA	NA	NA	NA	408153142	845668	599462	2
3300039657	Microbiome	Permanent Draft	Soil microbial communities from different locations in Australia	Soil microbial communities from Australia - 102.100.100/7069	Commonwealth Scientific and Industrial Research Organisation (CSIRO)	3300039657	No	0	0	NA	NA	janet.jansson@pnnl.gov; ruonan.wu@pnnl.gov; emily.graham@pnnl.gov; ryneches@lbl.gov	Janet Jansson; Ruonan Wu; Emily Graham; Russell Neches	NA	NA	NA	NA	Australia	Environmental	Terrestrial	Unclassified	Soil	Unclassified	NA	No	Australia	-22.57065	118.08065	NA	NA	NA	NA	NA	NA	67514759	162349	126704	0
3300040367	Microbiome	Permanent Draft	Soil microbial communities from different locations in Australia	Soil microbial communities from Australia - 102.100.100/9576	Commonwealth Scientific and Industrial Research Organisation (CSIRO)	3300040367	No	0	0	NA	NA	janet.jansson@pnnl.gov; ruonan.wu@pnnl.gov; emily.graham@pnnl.gov; ryneches@lbl.gov	Janet Jansson; Ruonan Wu; Emily Graham; Russell Neches	NA	NA	NA	NA	Australia	Environmental	Terrestrial	Unclassified	Soil	Unclassified	NA	No	Australia	-42.0436	146.3034	NA	NA	NA	NA	NA	NA	6348515	14865	12165	0
3300040265	Microbiome	Permanent Draft	Terrestrial soil microbial communities from various locations - NEON	Relocatable terrestrial soil microbial communities from Moab, Southern Rockies & Colorado Plateau, UT, USA - MOAB_046-M-20170523-COMP-DNA1	Battelle Memorial Institute	3300040265	No	0	0	supratimmukherjee@lbl.gov	Supratim Mukherjee	supratimmukherjee@lbl.gov; lstanish@battelleecology.org; ryneches@lbl.gov	Supratim Mukherjee; Lee Stanish; Russell Neches	NA	lstanish@battelleecology.org	Lee Stanish	NA	USA: Moab, Southern Rockies & Colorado Plateau, UT	Environmental	Terrestrial	Unclassified	Soil	Unclassified	Relocatable terrestrial soil	No	USA	38.24833	-109.38827	NA	NA	NA	NA	NA	NA	7732811	23845	21741	0
3300037231	Microbiome	Permanent Draft	Peatland microbial communities from Stordalen Mire, Sweden	Peatland microbial communities from Stordalen Mire, Sweden - 713 CPON2-1-D	DOE Joint Genome Institute (JGI)	3300037231	Yes	0	0	NA	NA	saleska@email.arizona.edu; virginia.isabel.rich@gmail.com; sbingvivi@gmail.com; cronin.87@osu.edu	Scott Saleska; Virginia Rich; Fen Li; Dylan Cronin	NA	saleska@email.arizona.edu	Scott Saleska	NA	Sweden: Norrbotten County, Stordalen Mire	Environmental	Terrestrial	Unclassified	Peat	Unclassified	soil	No	Sweden	68.3578	19.0528	NA	NA	NA	NA	NA	NA	796486630	1330750	771358	5
3300040561	Microbiome	Permanent Draft	Terrestrial soil microbial communities from various locations - NEON	Relocatable terrestrial soil microbial communities from The University of Kansas Field Station, Prairie Peninsula, KS, USA - UKFS_009-M-20160719-COMP-DNA1	Battelle Memorial Institute	3300040561	No	0	0	supratimmukherjee@lbl.gov	Supratim Mukherjee	supratimmukherjee@lbl.gov; lstanish@battelleecology.org; ryneches@lbl.gov	Supratim Mukherjee; Lee Stanish; Russell Neches	NA	lstanish@battelleecology.org	Lee Stanish	NA	USA: The University of Kansas Field Station, Prairie Peninsula, KS	Environmental	Terrestrial	Unclassified	Soil	Unclassified	Relocatable terrestrial soil	No	USA	39.04043	-95.19215	NA	NA	NA	NA	NA	NA	2535082	7854	7286	0
3300037076	Microbiome	Permanent Draft	Peatland microbial communities from Stordalen Mire, Sweden	Peatland microbial communities from Stordalen Mire, Sweden - 714 P1 30-34	DOE Joint Genome Institute (JGI)	3300037076	Yes	0	0	NA	NA	saleska@email.arizona.edu; virginia.isabel.rich@gmail.com; sbingvivi@gmail.com; cronin.87@osu.edu	Scott Saleska; Virginia Rich; Fen Li; Dylan Cronin	NA	saleska@email.arizona.edu	Scott Saleska	NA	Sweden: Norrbotten County, Stordalen Mire	Environmental	Terrestrial	Unclassified	Peat	Unclassified	soil	No	Sweden	68.3532	19.0466	NA	NA	NA	NA	NA	NA	713448881	1244461	741297	14
3300037803	Microbiome	Permanent Draft	Soil microbial communities from LAMPS site, Iowa State University, Ames, IA, USA	Soil microbial communities from sorghum farm in Illinois, United States - CABBI19_0001	DOE Joint Genome Institute (JGI)	3300037803	Yes	0	0	NA	NA	genase23@gmail.com; howead@msu.edu; jijy.isu@gmail.com	Jinlyung Choi; Adina Howe; JiJY Thanwalee	NA	howead@msu.edu	Adina Howe	NA	USA: Illinois	Environmental	Terrestrial	Unclassified	Soil	Agricultural	Soil	No	USA	40.0633	-88.2058	NA	NA	NA	NA	NA	NA	1813113756	3246114	1953077	0
3300037883	Microbiome	Permanent Draft	Forest soil microbial communities from the Harvard Forest LTER site, Massachusetts, United States	Forest soil microbial communities from the Harvard Forest LTER site, Massachusetts, United States - Harvard_soil_liu_5	DOE Joint Genome Institute (JGI)	3300037883	Yes	0	0	NA	NA	xj.allen.liu@gmail.com	Xiao-Jun Allen Liu	NA	xj.allen.liu@gmail.com	Xiao-Jun Allen Liu	NA	USA: Massachusetts	Environmental	Terrestrial	Unclassified	Soil	Forest Soil	soil	No	USA	42.5315	-72.1899	NA	NA	NA	NA	NA	NA	3334246220	5101562	2642858	1
3300039407	Microbiome	Permanent Draft	Terrestrial soil microbial communities from rice fields in China	Terrestrial soil microbial communities from rice field in Fujian Fuzhou, China - 39FFZ	Shanghai Personal Biotechnology Co., Ltd.	3300039407	No	0	0	emily.graham@pnnl.gov	Emily Graham	emily.graham@pnnl.gov; ryneches@lbl.gov; xjzhang68@sjtu.edu.cn	Emily Graham; Russell Neches; Xiaojun Zhang	NA	xjzhang68@sjtu.edu.cn	Xiaojun Zhang	NA	China: Fujian Fuzhou	Environmental	Terrestrial	Unclassified	Soil	Agricultural	Terrestrial soil	No	China	119.02	26.06	NA	NA	NA	NA	NA	NA	2826130212	6841753	5432706	1
3300039930	Microbiome	Permanent Draft	Soil microbial communities from different locations in Australia	Soil microbial communities from Australia - 102.100.100/7851	Commonwealth Scientific and Industrial Research Organisation (CSIRO)	3300039930	No	0	0	NA	NA	janet.jansson@pnnl.gov; ruonan.wu@pnnl.gov; emily.graham@pnnl.gov; ryneches@lbl.gov	Janet Jansson; Ruonan Wu; Emily Graham; Russell Neches	NA	NA	NA	NA	Australia	Environmental	Terrestrial	Unclassified	Soil	Unclassified	NA	No	Australia	-35.14969942	150.686346	NA	NA	NA	NA	NA	NA	22024503	45024	30326	0
3300039928	Microbiome	Permanent Draft	Soil microbial communities from different locations in Australia	Soil microbial communities from Australia - 102.100.100/12475	Commonwealth Scientific and Industrial Research Organisation (CSIRO)	3300039928	No	0	0	NA	NA	janet.jansson@pnnl.gov; ruonan.wu@pnnl.gov; emily.graham@pnnl.gov; ryneches@lbl.gov	Janet Jansson; Ruonan Wu; Emily Graham; Russell Neches	NA	NA	NA	NA	Australia	Environmental	Terrestrial	Unclassified	Soil	Unclassified	NA	No	Australia	-35.42385	148.7965833	NA	NA	NA	NA	NA	NA	21021335	48507	36998	0
3300039467	Microbiome	Permanent Draft	Soil microbial communities from Alaska and Oklahoma, USA	Soil microbial communities from CiPEHR study site in Alaska, USA - CiPEHR-AK-2010_C3	Georgia Institute of Technology	3300039467	No	0	0	NA	NA	janet.jansson@pnnl.gov; emily.graham@pnnl.gov; ryneches@lbl.gov	Janet Jansson; Emily Graham; Russell Neches	NA	kostas.konstantinidis@ce.gatech.edu	Kostas Konstantinidis	NA	USA: Alaska	Environmental	Terrestrial	Unclassified	Soil	Permafrost	Soil	No	USA	63.88306	-149.22556	NA	NA	NA	NA	NA	NA	1271874807	2547104	1756165	1
3300035178	Microbiome	Permanent Draft	Soil microbial communities from SRUC Craibstone Estate, Aberdeen, Scotland, United Kingdom	Soil microbial communities from SRUC Craibstone Estate, Aberdeen, Scotland, United Kingdom - 7_7.5_N_12_1	DOE Joint Genome Institute (JGI)	3300035178	Yes	0	0	NA	NA	timothy.vogel@ec-lyon.fr; graeme.nicol@ec-lyon.fr; christina.hazard@ec-lyon.fr	Timothy Vogel; Graeme Nicol; Christina Hazard	NA	graeme.nicol@ec-lyon.fr	Graeme Nicol	103	United Kingdom: Aberdeen, Scotland	Environmental	Terrestrial	Unclassified	Soil	Agricultural	soil	No	United Kingdom	57.1863	-2.2145	NA	NA	NA	NA	NA	NA	1563662878	3940352	3144204	1
3300039396	Microbiome	Permanent Draft	Terrestrial soil microbial communities from rice fields in China	Terrestrial soil microbial communities from rice field in Ya'an Sichuan, China - 47SYA	Shanghai Personal Biotechnology Co., Ltd.	3300039396	No	0	0	emily.graham@pnnl.gov	Emily Graham	emily.graham@pnnl.gov; ryneches@lbl.gov; xjzhang68@sjtu.edu.cn	Emily Graham; Russell Neches; Xiaojun Zhang	NA	xjzhang68@sjtu.edu.cn	Xiaojun Zhang	NA	China: Ya'an Sichuan, China	Environmental	Terrestrial	Unclassified	Soil	Agricultural	Terrestrial soil	No	China	103.12	30.01	NA	NA	NA	NA	NA	NA	3681049872	8122352	6080693	2
3300039784	Microbiome	Permanent Draft	Terrestrial soil microbial communities from various locations - NEON	Relocatable terrestrial soil microbial communities from Disney Wilderness Preserve, Southeast, FL, USA - DSNY_009-M-20140327-COMP-DNA1	Argonne National Laboratory	3300039784	No	0	0	supratimmukherjee@lbl.gov	Supratim Mukherjee	janet.jansson@pnnl.gov; emily.graham@pnnl.gov; ryneches@lbl.gov	Janet Jansson; Emily Graham; Russell Neches	NA	lstanish@battelleecology.org	Lee Stanish	NA	USA: Disney Wilderness Preserve, Southeast, FL	Environmental	Terrestrial	Unclassified	Soil	Unclassified	Relocatable terrestrial soil	No	USA	28.12504	-81.4362	NA	NA	NA	NA	NA	NA	36510369	103548	92317	0
3300039631	Microbiome	Permanent Draft	Soil microbial communities from different locations in Australia	Soil microbial communities from Australia - 102.100.100/13264	Commonwealth Scientific and Industrial Research Organisation (CSIRO)	3300039631	No	0	0	NA	NA	janet.jansson@pnnl.gov; ruonan.wu@pnnl.gov; emily.graham@pnnl.gov; ryneches@lbl.gov	Janet Jansson; Ruonan Wu; Emily Graham; Russell Neches	NA	NA	NA	NA	Australia	Environmental	Terrestrial	Unclassified	Soil	Unclassified	NA	No	Australia	-40.10732	143.70582	NA	NA	NA	NA	NA	NA	122218715	228420	138963	2
3300036806	Microbiome	Permanent Draft	Soil fungal communities from Pine and Eucalyptus forests in California, United States and New South Wales, Australia	Soil fungal communities from native Pine forests in California, United States - CAS_7	DOE Joint Genome Institute (JGI)	3300036806	Yes	0	0	NA	NA	lnagy@clarku.edu; kochen@ufl.edu; fungi@duke.edu; lnagy@unicamp.br; erbrzostek@mail.wvu.edu; hoeksema@olemiss.edu; jmtalbot@bu.edu; sunny.liao@ufl.edu; jbrewer@olemiss.edu	Laszlo Nagy; Ko-Hsuan Chen; Rytas Vilgalys; Lazlo Nagy; Edward Brzostek; Jason Hoeksema; Jennifer Bhatnagar; Hui-Ling Liao; Stephen Brewer	NA	sunny.liao@ufl.edu	Hui-Ling Liao	228	USA: California	Environmental	Terrestrial	Unclassified	Soil	Forest Soil	soil	No	USA	37	-122.2	NA	NA	NA	NA	NA	NA	3081447505	4977171	2682551	2
3300039539	Microbiome	Permanent Draft	Soil microbial communities from different locations in Australia	Soil microbial communities from Australia - 102.100.100/15887	Commonwealth Scientific and Industrial Research Organisation (CSIRO)	3300039539	No	0	0	NA	NA	janet.jansson@pnnl.gov; ruonan.wu@pnnl.gov; emily.graham@pnnl.gov; ryneches@lbl.gov	Janet Jansson; Ruonan Wu; Emily Graham; Russell Neches	NA	NA	NA	NA	Australia	Environmental	Terrestrial	Unclassified	Soil	Unclassified	NA	No	Australia	-13.74768	141.50618	NA	NA	NA	NA	NA	NA	180556130	343171	207258	2
3300040112	Microbiome	Permanent Draft	Terrestrial soil microbial communities from various locations - NEON	Core terrestrial soil microbial communities from Guanica Forest, Atlantic Neotropical, PR, USA - GUAN_043-M-20161005-COMP-DNA1	Battelle Memorial Institute	3300040112	No	0	0	supratimmukherjee@lbl.gov	Supratim Mukherjee	supratimmukherjee@lbl.gov; lstanish@battelleecology.org; ryneches@lbl.gov	Supratim Mukherjee; Lee Stanish; Russell Neches	NA	lstanish@battelleecology.org	Lee Stanish	NA	USA: Guanica Forest, Atlantic Neotropical, PR	Environmental	Terrestrial	Unclassified	Soil	Forest Soil	Core terrestrial soil	No	USA	17.96955	-66.8687	NA	NA	NA	NA	NA	NA	12671937	37306	32746	0
3300037060	Microbiome	Permanent Draft	Peatland microbial communities from Stordalen Mire, Sweden	Peat soil microbial communities from Stordalen Mire, Sweden - 715 S2 20-24	DOE Joint Genome Institute (JGI)	3300037060	Yes	0	0	NA	NA	saleska@email.arizona.edu; virginia.isabel.rich@gmail.com; sbingvivi@gmail.com; cronin.87@osu.edu	Scott Saleska; Virginia Rich; Fen Li; Dylan Cronin	NA	saleska@email.arizona.edu	Scott Saleska	NA	Sweden: Norrbotten County, Stordalen Mire	Environmental	Terrestrial	Unclassified	Peat	Unclassified	soil	No	Sweden	68.3533	19.0475	NA	NA	NA	NA	NA	NA	541733987	908334	543213	4
3300039829	Microbiome	Permanent Draft	Soil microbial communities from different locations in Australia	Soil microbial communities from Australia - 102.100.100/9452	Commonwealth Scientific and Industrial Research Organisation (CSIRO)	3300039829	No	0	0	NA	NA	janet.jansson@pnnl.gov; ruonan.wu@pnnl.gov; emily.graham@pnnl.gov; ryneches@lbl.gov	Janet Jansson; Ruonan Wu; Emily Graham; Russell Neches	NA	NA	NA	NA	Australia	Environmental	Terrestrial	Unclassified	Soil	Unclassified	NA	No	Australia	-35.3929	148.81485	NA	NA	NA	NA	NA	NA	30206789	69395	53925	0
3300039502	Microbiome	Permanent Draft	Forest soil microbial community from Puerto Rico	Tropical rainforest soil microbial communities from Bisley ridge, Puerto Rico, USA - BR3_noP_MG	Georgia Institute of Technology	3300039502	No	0	0	NA	NA	janet.jansson@pnnl.gov; emily.graham@pnnl.gov; ryneches@lbl.gov	Janet Jansson; Emily Graham; Russell Neches	NA	NA	NA	350	USA: Puerto Rico	Environmental	Terrestrial	Unclassified	Soil	Tropical rainforest	Tropical rainforest soil	No	USA	18.326	-65.729	NA	NA	NA	NA	NA	NA	338583354	783540	611651	0
3300040566	Microbiome	Permanent Draft	Terrestrial soil microbial communities from various locations - NEON	Core terrestrial soil microbial communities from Harvard Forest, Northeast, MA, USA - HARV_004-O-31-8-20131122-GEN-DNA1	Argonne National Laboratory	3300040566	No	0	0	supratimmukherjee@lbl.gov	Supratim Mukherjee	janet.jansson@pnnl.gov; emily.graham@pnnl.gov; ryneches@lbl.gov	Janet Jansson; Emily Graham; Russell Neches	NA	lstanish@battelleecology.org	Lee Stanish	NA	USA: Harvard Forest, Northeast, MA	Environmental	Terrestrial	Unclassified	Soil	Forest Soil	Core terrestrial soil	No	USA	42.5369	-72.17266	NA	NA	NA	NA	NA	NA	2304443	6272	5859	0
3300040608	Microbiome	Permanent Draft	Terrestrial soil microbial communities from various locations - NEON	Relocatable terrestrial soil microbial communities from Klemme Range Research Station, Southern Plains, OK, USA - OAES_045-M-20160809-COMP-DNA1	Battelle Memorial Institute	3300040608	No	0	0	supratimmukherjee@lbl.gov	Supratim Mukherjee	supratimmukherjee@lbl.gov; lstanish@battelleecology.org; ryneches@lbl.gov	Supratim Mukherjee; Lee Stanish; Russell Neches	NA	lstanish@battelleecology.org	Lee Stanish	NA	USA: Klemme Range Research Station, Southern Plains, OK	Environmental	Terrestrial	Unclassified	Soil	Unclassified	Relocatable terrestrial soil	No	USA	35.41059	-99.05879	NA	NA	NA	NA	NA	NA	1639225	5959	5536	0
3300039777	Microbiome	Permanent Draft	Soil microbial communities from different locations in Australia	Soil microbial communities from Australia - 102.100.100/14187	Commonwealth Scientific and Industrial Research Organisation (CSIRO)	3300039777	No	0	0	NA	NA	janet.jansson@pnnl.gov; ruonan.wu@pnnl.gov; emily.graham@pnnl.gov; ryneches@lbl.gov	Janet Jansson; Ruonan Wu; Emily Graham; Russell Neches	NA	NA	NA	NA	Australia	Environmental	Terrestrial	Unclassified	Soil	Unclassified	NA	No	Australia	-41.58365	145.09314	NA	NA	NA	NA	NA	NA	37429102	76646	54028	1
3300037228	Microbiome	Permanent Draft	Peatland microbial communities from Stordalen Mire, Sweden	Peatland microbial communities from Stordalen Mire, Sweden - 713 CPON1-1-S	DOE Joint Genome Institute (JGI)	3300037228	Yes	0	0	NA	NA	saleska@email.arizona.edu; virginia.isabel.rich@gmail.com; sbingvivi@gmail.com; cronin.87@osu.edu	Scott Saleska; Virginia Rich; Fen Li; Dylan Cronin	NA	saleska@email.arizona.edu	Scott Saleska	NA	Sweden: Norrbotten County, Stordalen Mire	Environmental	Terrestrial	Unclassified	Peat	Unclassified	soil	No	Sweden	68.3569	19.0501	NA	NA	NA	NA	NA	NA	944980517	1755459	1154002	3
3300036822	Microbiome	Permanent Draft	Soil fungal communities from Pine and Eucalyptus forests in California, United States and New South Wales, Australia	Soil fungal communities from native Pine forests in New South Wales, Australia - Pi_8	DOE Joint Genome Institute (JGI)	3300036822	Yes	0	0	NA	NA	lnagy@clarku.edu; kochen@ufl.edu; fungi@duke.edu; erbrzostek@mail.wvu.edu; lnagy@unicamp.br; hoeksema@olemiss.edu; jmtalbot@bu.edu; sunny.liao@ufl.edu; jbrewer@olemiss.edu	Laszlo Nagy; Ko-Hsuan Chen; Rytas Vilgalys; Edward Brzostek; Lazlo Nagy; Jason Hoeksema; Jennifer Bhatnagar; Hui-Ling Liao; Stephen Brewer	NA	sunny.liao@ufl.edu	Hui-Ling Liao	686	Australia: New South Wales	Environmental	Terrestrial	Unclassified	Soil	Forest Soil	soil	No	Australia	-34.5	150	NA	NA	NA	NA	NA	NA	1208658841	2032453	1219292	0
3300035012	Microbiome	Permanent Draft	Terrestrial microbial communities from various environments and locations	Soil microbial communities from Atacama Desert, Chile - 20181123_31	DOE Joint Genome Institute (JGI)	3300035012	Yes	0	0	NA	NA	johansen@jcu.edu; jpolle@brooklyn.cuny.edu; npietras@nmsu.edu; dbailey@nmsu.edu	Jeffrey Johansen; Juergen Polle; Nicole Pietrasiak; Donovan Bailey	NA	npietras@nmsu.edu	Nicole Pietrasiak	215	Chile: Coquimbo Region	Environmental	Terrestrial	Unclassified	Soil	Unclassified	Soil	No	Chile	-29.3164	-71.2486	NA	NA	NA	NA	NA	NA	31294528	44888	19491	2
3300039922	Microbiome	Permanent Draft	Soil microbial communities from different locations in Australia	Soil microbial communities from Australia - 102.100.100/9504	Commonwealth Scientific and Industrial Research Organisation (CSIRO)	3300039922	No	0	0	NA	NA	ryneches@lbl.gov; janet.jansson@pnnl.gov; ruonan.wu@pnnl.gov; emily.graham@pnnl.gov	Russell Neches; Janet Jansson; Ruonan Wu; Emily Graham	NA	NA	NA	NA	Australia	Environmental	Terrestrial	Unclassified	Soil	Unclassified	NA	No	Australia	-34.93343	138.727	NA	NA	NA	NA	NA	NA	21049222	42771	29894	0
3300040361	Microbiome	Permanent Draft	Soil microbial communities from different locations in Australia	Soil microbial communities from Australia - 102.100.100/12487	Commonwealth Scientific and Industrial Research Organisation (CSIRO)	3300040361	No	0	0	NA	NA	janet.jansson@pnnl.gov; ruonan.wu@pnnl.gov; emily.graham@pnnl.gov; ryneches@lbl.gov	Janet Jansson; Ruonan Wu; Emily Graham; Russell Neches	NA	NA	NA	NA	Australia	Environmental	Terrestrial	Unclassified	Soil	Unclassified	NA	No	Australia	-29.945633	144.111706	NA	NA	NA	NA	NA	NA	6520895	12918	9157	1
3300036413	Microbiome	Permanent Draft	Peatland microbial communities from Stordalen Mire, Sweden	Peat soil microbial communities from Stordalen Mire, Sweden - IR.F.S.T-25 (v2)	DOE Joint Genome Institute (JGI)	3300036413	Yes	0	0	NA	NA	saleska@email.arizona.edu; virginia.isabel.rich@gmail.com; sbingvivi@gmail.com; cronin.87@osu.edu	Scott Saleska; Virginia Rich; Fen Li; Dylan Cronin	NA	saleska@email.arizona.edu	Scott Saleska	0	Sweden: Norrbotten County, Stordalen Mire	Environmental	Terrestrial	Unclassified	Peat	Unclassified	soil	No	Sweden	68.3533	19.0466	NA	NA	NA	NA	NA	NA	110585915	217941	154019	2
3300037219	Microbiome	Permanent Draft	Peatland microbial communities from Stordalen Mire, Sweden	Peatland microbial communities from Stordalen Mire, Sweden - 712 P-2-S	DOE Joint Genome Institute (JGI)	3300037219	Yes	0	0	NA	NA	saleska@email.arizona.edu; virginia.isabel.rich@gmail.com; sbingvivi@gmail.com; cronin.87@osu.edu	Scott Saleska; Virginia Rich; Fen Li; Dylan Cronin	NA	saleska@email.arizona.edu	Scott Saleska	NA	Sweden: Norrbotten County, Stordalen Mire	Environmental	Terrestrial	Unclassified	Peat	Unclassified	soil	No	Sweden	68.3535	19.0473	NA	NA	NA	NA	NA	NA	929740846	1941117	1417617	0
3300039828	Microbiome	Permanent Draft	Terrestrial soil microbial communities from various locations - NEON	Relocatable terrestrial soil microbial communities from Niwot Ridge Mountain Research Station, Southern Rockies & Colorado Plateau, CO, USA - STER_005-M-5-35-20130627-GEN-DNA1	Argonne National Laboratory	3300039828	No	0	0	supratimmukherjee@lbl.gov	Supratim Mukherjee	janet.jansson@pnnl.gov; emily.graham@pnnl.gov; ryneches@lbl.gov	Janet Jansson; Emily Graham; Russell Neches	NA	lstanish@battelleecology.org	Lee Stanish	NA	USA: Niwot Ridge Mountain Research Station, Southern Rockies & Colorado Plateau, CO	Environmental	Terrestrial	Unclassified	Soil	Unclassified	Relocatable terrestrial soil	No	USA	40.4619	-103.0293	NA	NA	NA	NA	NA	NA	30102635	75040	59086	0
3300040390	Microbiome	Permanent Draft	Terrestrial soil microbial communities from various locations - NEON	Core terrestrial soil microbial communities from Oak Ridge, Appalachians & Cumberland Plateau, TN, USA - ORNL_053-M-20170621-COMP-DNA1	Battelle Memorial Institute	3300040390	No	0	0	supratimmukherjee@lbl.gov	Supratim Mukherjee	supratimmukherjee@lbl.gov; lstanish@battelleecology.org; ryneches@lbl.gov	Supratim Mukherjee; Lee Stanish; Russell Neches	NA	lstanish@battelleecology.org	Lee Stanish	NA	USA: Oak Ridge, Appalachians & Cumberland Plateau, TN	Environmental	Terrestrial	Unclassified	Soil	Unclassified	Core terrestrial soil	No	USA	35.96412	-84.2826	NA	NA	NA	NA	NA	NA	5561435	15987	15036	0
3300040632	Microbiome	Permanent Draft	Terrestrial soil microbial communities from various locations - NEON	Relocatable terrestrial soil microbial communities from Blandy Experimental Farm, Mid-Atlantic, VA, USA - BLAN_032-M-20170714-COMP-DNA1	Battelle Memorial Institute	3300040632	No	0	0	supratimmukherjee@lbl.gov	Supratim Mukherjee	supratimmukherjee@lbl.gov; lstanish@battelleecology.org; ryneches@lbl.gov	Supratim Mukherjee; Lee Stanish; Russell Neches	NA	lstanish@battelleecology.org	Lee Stanish	NA	USA: Blandy Experimental Farm, Mid-Atlantic, VA	Environmental	Terrestrial	Unclassified	Soil	Unclassified	Relocatable terrestrial soil	No	USA	39.06026	-78.07164	NA	NA	NA	NA	NA	NA	1205592	3621	3250	0
3300040067	Microbiome	Permanent Draft	Soil microbial communities from different locations in Australia	Soil microbial communities from Australia - 102.100.100/12858	Commonwealth Scientific and Industrial Research Organisation (CSIRO)	3300040067	No	0	0	NA	NA	janet.jansson@pnnl.gov; ruonan.wu@pnnl.gov; emily.graham@pnnl.gov; ryneches@lbl.gov	Janet Jansson; Ruonan Wu; Emily Graham; Russell Neches	NA	NA	NA	NA	Australia	Environmental	Terrestrial	Unclassified	Soil	Unclassified	NA	No	Australia	-27.386111	152.878872	NA	NA	NA	NA	NA	NA	14749824	37972	30638	0
3300035246	Microbiome	Permanent Draft	Populus rhizosphere microbial communities from soil in West Virginia and Oregon, United States	Soil microbial communities from Oregon, United States - Field_Oregon_1	DOE Joint Genome Institute (JGI)	3300035246	Yes	0	0	NA	NA	creggerma@ornl.gov; erjohnston@ornl.gov	Melissa Cregger; Eric Johnston	NA	erjohnston@ornl.gov	Eric Johnston	0	USA: Oregon	Environmental	Terrestrial	Unclassified	Soil	Agricultural land	soil	No	USA	46.1125	-122.987	NA	NA	NA	NA	NA	NA	659064767	1692925	1391731	0
3300040077	Microbiome	Permanent Draft	Terrestrial soil microbial communities from various locations - NEON	Core terrestrial soil microbial communities from Talladega National Forest, Ozarks Complex, AL, USA - TALL_044-M-20160822-COMP-DNA1	Battelle Memorial Institute	3300040077	No	0	0	supratimmukherjee@lbl.gov	Supratim Mukherjee	supratimmukherjee@lbl.gov; lstanish@battelleecology.org; ryneches@lbl.gov	Supratim Mukherjee; Lee Stanish; Russell Neches	NA	lstanish@battelleecology.org	Lee Stanish	NA	USA: Talladega National Forest, Ozarks Complex, AL	Environmental	Terrestrial	Unclassified	Soil	Forest Soil	Core terrestrial soil	No	USA	32.95046	-87.39327	NA	NA	NA	NA	NA	NA	13958479	38211	37464	0
3300039499	Microbiome	Permanent Draft	Tundra field soil microbial communities from Alaska Tundra, USA	Tundra field soil microbial communities from Alaska Tundra, USA - AK5YR 3C 45-55cm	Georgia Institute of Technology	3300039499	No	0	0	NA	NA	janet.jansson@pnnl.gov; emily.graham@pnnl.gov; ryneches@lbl.gov	Janet Jansson; Emily Graham; Russell Neches	NA	kostas.konstantinidis@ce.gatech.edu	Kostas Konstantinidis	455.05	USA: Alaska	Environmental	Terrestrial	Unclassified	Soil	Unclassified	Tundra field soil	No	USA	63.88306	-149.22556	NA	NA	NA	NA	NA	NA	242313027	520001	366068	6
3300037445	Microbiome	Permanent Draft	Soil microbial communities from Nachusa Grasslands, Illinois, United States	Soil microbial communities from Nachusa Grasslands, Illinois, United States - HN_080817	DOE Joint Genome Institute (JGI)	3300037445	Yes	0	0	NA	NA	nbarber@sdsu.edu; wswingley@niu.edu	Nicholas Barber; Wesley Swingley	NA	wswingley@niu.edu	Wesley Swingley	217	USA: Illinois	Environmental	Terrestrial	Unclassified	Soil	Grasslands	soil	No	USA	41.9002	-89.3556	NA	NA	NA	NA	NA	NA	363606299	951690	799575	0
3300037162	Microbiome	Permanent Draft	Peatland microbial communities from Stordalen Mire, Sweden	Peatland microbial communities from Stordalen Mire, Sweden - 716 E1 10-14	DOE Joint Genome Institute (JGI)	3300037162	Yes	0	0	NA	NA	saleska@email.arizona.edu; virginia.isabel.rich@gmail.com; sbingvivi@gmail.com; cronin.87@osu.edu	Scott Saleska; Virginia Rich; Fen Li; Dylan Cronin	NA	saleska@email.arizona.edu	Scott Saleska	NA	Sweden: Norrbotten County, Stordalen Mire	Environmental	Terrestrial	Unclassified	Peat	Unclassified	soil	No	Sweden	68.3532	19.047	NA	NA	NA	NA	NA	NA	579990503	1357678	1099177	3
3300040018	Microbiome	Permanent Draft	Soil microbial communities from different locations in Australia	Soil microbial communities from Australia - 102.100.100/12862	Commonwealth Scientific and Industrial Research Organisation (CSIRO)	3300040018	No	0	0	NA	NA	janet.jansson@pnnl.gov; ruonan.wu@pnnl.gov; emily.graham@pnnl.gov; ryneches@lbl.gov	Janet Jansson; Ruonan Wu; Emily Graham; Russell Neches	NA	NA	NA	NA	Australia	Environmental	Terrestrial	Unclassified	Soil	Unclassified	NA	No	Australia	-22.288806	133.613639	NA	NA	NA	NA	NA	NA	15397493	34192	25712	0
3300039687	Microbiome	Permanent Draft	Soil microbial communities from different locations in Australia	Soil microbial communities from Australia - 102.100.100/12622	Commonwealth Scientific and Industrial Research Organisation (CSIRO)	3300039687	No	0	0	NA	NA	janet.jansson@pnnl.gov; ruonan.wu@pnnl.gov; emily.graham@pnnl.gov; ryneches@lbl.gov	Janet Jansson; Ruonan Wu; Emily Graham; Russell Neches	NA	NA	NA	NA	Australia	Environmental	Terrestrial	Unclassified	Soil	Unclassified	NA	No	Australia	-33.652974	150.267825	NA	NA	NA	NA	NA	NA	51206264	105292	68284	0
3300039678	Microbiome	Permanent Draft	Soil microbial communities from different locations in Australia	Soil microbial communities from Australia - 102.100.100/12903	Commonwealth Scientific and Industrial Research Organisation (CSIRO)	3300039678	No	0	0	NA	NA	janet.jansson@pnnl.gov; ruonan.wu@pnnl.gov; emily.graham@pnnl.gov; ryneches@lbl.gov	Janet Jansson; Ruonan Wu; Emily Graham; Russell Neches	NA	NA	NA	NA	Australia	Environmental	Terrestrial	Unclassified	Soil	Unclassified	NA	No	Australia	-43.09507123	146.6542886	NA	NA	NA	NA	NA	NA	54756865	110907	76128	0
3300035020	Microbiome	Permanent Draft	Terrestrial microbial communities from various environments and locations	Soil microbial communities from City of Most, Zurich, Switzerland - 20181212_18i	DOE Joint Genome Institute (JGI)	3300035020	Yes	0	0	NA	NA	johansen@jcu.edu; jpolle@brooklyn.cuny.edu; npietras@nmsu.edu; dbailey@nmsu.edu	Jeffrey Johansen; Juergen Polle; Nicole Pietrasiak; Donovan Bailey	NA	npietras@nmsu.edu	Nicole Pietrasiak	0	Switzerland: Zurich	Environmental	Terrestrial	Unclassified	Soil	Unclassified	Soil	No	Switzerland	47.3732	8.5552	NA	NA	NA	NA	NA	NA	55633386	74294	27973	5
3300037131	Microbiome	Permanent Draft	Peatland microbial communities from Stordalen Mire, Sweden	Peatland microbial communities from Stordalen Mire, Sweden - 713 CPN1-1-X0	DOE Joint Genome Institute (JGI)	3300037131	Yes	0	0	NA	NA	saleska@email.arizona.edu; virginia.isabel.rich@gmail.com; sbingvivi@gmail.com; cronin.87@osu.edu	Scott Saleska; Virginia Rich; Fen Li; Dylan Cronin	NA	saleska@email.arizona.edu	Scott Saleska	NA	Sweden: Norrbotten County, Stordalen Mire	Environmental	Terrestrial	Unclassified	Peat	Unclassified	soil	No	Sweden	68.3569	19.0502	NA	NA	NA	NA	NA	NA	348578712	606599	367174	0
3300036547	Microbiome	Permanent Draft	Peat permafrost microbial communities from Stordalen Mire near Abisko, Sweden	Peat permafrost microbial communities from Stordalen Mire near Abisko, Sweden - IV_Palsa_F2	DOE Joint Genome Institute (JGI)	3300036547	Yes	0	0	NA	NA	malak.tfaily@pnnl.gov; saleska@email.arizona.edu; houghm@email.arizona.edu; virginia.isabel.rich@gmail.com; ellen.dorrepaal@umu.se; blazewicz@llnl.gov; jchanton@fsu.edu	Malak Tfaily; Scott Saleska; Moira Hough; Virginia Rich; Ellen Dorrepaal; Steven Blazewicz; Jeffrey Chanton	NA	saleska@email.arizona.edu	Scott Saleska	NA	Sweden: Abisko, Stordalen Mire	Environmental	Terrestrial	Unclassified	Peat	Unclassified	peat	No	Sweden	68.3532	19.0477	NA	NA	NA	NA	NA	NA	84377833	226025	198613	0
3300035097	Microbiome	Permanent Draft	Forest soil microbial communities from Eldorado National Forest, California, USA	Forest soil microbial communities from Eldorado National Forest, California, USA - SNFC_MG_FRD_1.1	DOE Joint Genome Institute (JGI)	3300035097	Yes	0	0	NA	NA	shart4@ucmerced.edu; ndove7@gmail.com; cnidariancubozoa@gmail.com; ndove@ucmerced.edu	Stephen Hart; Nicholas Dove; Sabah Ul-Hasan; Nicholas C. Dove	NA	ndove7@gmail.com	Nicholas Dove	NA	USA: California	Environmental	Terrestrial	Unclassified	Soil	Forest Soil	soil	No	USA	38.7833	-120.2991	NA	NA	NA	NA	NA	NA	1181082795	3019718	2479562	1
3300037334	Microbiome	Permanent Draft	Peatland microbial communities from Stordalen Mire, Sweden	Peat soil microbial communities from Stordalen Mire, Sweden - 717 P1 1-5 (v2)	DOE Joint Genome Institute (JGI)	3300037334	Yes	0	0	NA	NA	virginia.isabel.rich@gmail.com; saleska@email.arizona.edu; sbingvivi@gmail.com; cronin.87@osu.edu	Virginia Rich; Scott Saleska; Fen Li; Dylan Cronin	NA	saleska@email.arizona.edu	Scott Saleska	0	Sweden: Norrbotten County, Stordalen Mire	Environmental	Terrestrial	Unclassified	Peat	Unclassified	soil	No	Sweden	68.3533	19.0471	NA	NA	NA	NA	NA	NA	591317331	1390216	1123015	2
3300038343	Microbiome	Permanent Draft	Permafrost microbial communities from Nunavut, Canada to study carbon cycling	Permafrost microbial communities from Nunavut, Canada - A20_5cm_0.25M	University of Tennessee	3300038343	Yes	0	0	NA	NA	NA	NA	NA	NA	NA	NA	Canada: Axel Heiberg Island, Nunavut	Environmental	Terrestrial	Unclassified	Soil	Permafrost	Permafrost	No	Canada	NA	NA	NA	NA	NA	NA	NA	NA	102710080	240077	175762	4
3300039753	Microbiome	Permanent Draft	Soil microbial communities from different locations in Australia	Soil microbial communities from Australia - 102.100.100/15989	Commonwealth Scientific and Industrial Research Organisation (CSIRO)	3300039753	No	0	0	NA	NA	janet.jansson@pnnl.gov; ruonan.wu@pnnl.gov; emily.graham@pnnl.gov; ryneches@lbl.gov	Janet Jansson; Ruonan Wu; Emily Graham; Russell Neches	NA	NA	NA	NA	Australia	Environmental	Terrestrial	Unclassified	Soil	Unclassified	NA	No	Australia	-42.40319	147.01244	NA	NA	NA	NA	NA	NA	38991918	90237	67024	0
3300040596	Microbiome	Permanent Draft	Terrestrial soil microbial communities from various locations - NEON	Core terrestrial soil microbial communities from Yellowstone Northern Range (Frog Rock), Northern Rockies, WY, USA - YELL_048-M-20180712-COMP-DNA1	Battelle Memorial Institute	3300040596	No	0	0	supratimmukherjee@lbl.gov	Supratim Mukherjee	supratimmukherjee@lbl.gov; lstanish@battelleecology.org; ryneches@lbl.gov	Supratim Mukherjee; Lee Stanish; Russell Neches	NA	lstanish@battelleecology.org	Lee Stanish	NA	USA: Yellowstone Northern Range (Frog Rock), Northern Rockies, WY	Environmental	Terrestrial	Unclassified	Soil	Unclassified	Core terrestrial soil	No	USA	44.95348	-110.53914	NA	NA	NA	NA	NA	NA	1764837	5968	5717	0
3300040285	Microbiome	Permanent Draft	Terrestrial soil microbial communities from various locations - NEON	Relocatable terrestrial soil microbial communities from Lenoir Landing, Ozarks Complex, AL, USA - LENO_064-M-20160829-COMP-DNA1	Battelle Memorial Institute	3300040285	No	0	0	supratimmukherjee@lbl.gov	Supratim Mukherjee	supratimmukherjee@lbl.gov; lstanish@battelleecology.org; ryneches@lbl.gov	Supratim Mukherjee; Lee Stanish; Russell Neches	NA	lstanish@battelleecology.org	Lee Stanish	NA	USA: Mountain Lake Biological Station, Appalachians & Cumberland Plateau, VA	Environmental	Terrestrial	Unclassified	Soil	Unclassified	Relocatable terrestrial soil	No	USA	31.85388	-88.16122	NA	NA	NA	NA	NA	NA	6598391	20886	19318	0
3300040338	Microbiome	Permanent Draft	Terrestrial soil microbial communities from various locations - NEON	Relocatable terrestrial soil microbial communities from The University of Kansas Field Station, Prairie Peninsula, KS, USA - UKFS_044-M-20170802-COMP-DNA1	Battelle Memorial Institute	3300040338	No	0	0	supratimmukherjee@lbl.gov	Supratim Mukherjee	supratimmukherjee@lbl.gov; lstanish@battelleecology.org; ryneches@lbl.gov	Supratim Mukherjee; Lee Stanish; Russell Neches	NA	lstanish@battelleecology.org	Lee Stanish	NA	USA: The University of Kansas Field Station, Prairie Peninsula, KS	Environmental	Terrestrial	Unclassified	Soil	Unclassified	Relocatable terrestrial soil	No	USA	39.04043	-95.19215	NA	NA	NA	NA	NA	NA	4690057	14280	13226	0
3300039742	Microbiome	Permanent Draft	Agricultural soil microbial communities from Boone County, Iowa, USA	FertPrarie soil microbial communities from Boone County, Iowa, USA - PF41-LM-July2012	Iowa State University	3300039742	No	0	0	emily.graham@pnnl.gov	Emily Graham	janet.jansson@pnnl.gov; Kirsten.Hofmockel@pnnl.gov; ruonan.wu@pnnl.gov; emily.graham@pnnl.gov; accopeland@lbl.gov; ryneches@lbl.gov	Janet Jansson; Kirsten Hofmockel; Ruonan Wu; Emily Graham; Alex Copeland; Russell Neches	NA	Kirsten.Hofmockel@pnnl.gov	Kirsten Hofmockel	NA	USA: Iowa	Environmental	Terrestrial	Unclassified	Soil	Agricultural land	FertPrarie soil	No	USA	42.01375	-93.783837	NA	NA	NA	NA	NA	NA	40615865	117624	108114	1
3300037106	Microbiome	Permanent Draft	Peatland microbial communities from Stordalen Mire, Sweden	Peatland microbial communities from Stordalen Mire, Sweden - 712 E-3-D	DOE Joint Genome Institute (JGI)	3300037106	Yes	0	0	NA	NA	saleska@email.arizona.edu; virginia.isabel.rich@gmail.com; sbingvivi@gmail.com; cronin.87@osu.edu	Scott Saleska; Virginia Rich; Fen Li; Dylan Cronin	NA	saleska@email.arizona.edu	Scott Saleska	NA	Sweden: Norrbotten County, Stordalen Mire	Environmental	Terrestrial	Unclassified	Peat	Unclassified	soil	No	Sweden	68.3533	19.0467	NA	NA	NA	NA	NA	NA	763344684	1488782	1046520	3
3300039569	Microbiome	Permanent Draft	Soil microbial communities from different locations in Australia	Soil microbial communities from Australia - 102.100.100/12818	Commonwealth Scientific and Industrial Research Organisation (CSIRO)	3300039569	No	0	0	NA	NA	janet.jansson@pnnl.gov; ruonan.wu@pnnl.gov; emily.graham@pnnl.gov; ryneches@lbl.gov	Janet Jansson; Ruonan Wu; Emily Graham; Russell Neches	NA	NA	NA	NA	Australia	Environmental	Terrestrial	Unclassified	Soil	Unclassified	NA	No	Australia	-16.10298333	145.4472167	NA	NA	NA	NA	NA	NA	115117622	251219	185551	0
3300039565	Microbiome	Permanent Draft	Forest soil microbial community from Puerto Rico	Tropical rainforest soil microbial communities from Bisley valley, Puerto Rico, USA - BV1_noP_MG	Georgia Institute of Technology	3300039565	No	0	0	NA	NA	janet.jansson@pnnl.gov; emily.graham@pnnl.gov; ryneches@lbl.gov	Janet Jansson; Emily Graham; Russell Neches	NA	NA	NA	350	USA: Puerto Rico	Environmental	Terrestrial	Unclassified	Soil	Tropical rainforest	Tropical rainforest soil	No	USA	18.326	-65.729	NA	NA	NA	NA	NA	NA	118546314	324785	281492	0
3300039977	Microbiome	Permanent Draft	Soil microbial communities from different locations in Australia	Soil microbial communities from Australia - 102.100.100/13282	Commonwealth Scientific and Industrial Research Organisation (CSIRO)	3300039977	No	0	0	NA	NA	janet.jansson@pnnl.gov; ruonan.wu@pnnl.gov; emily.graham@pnnl.gov; ryneches@lbl.gov	Janet Jansson; Ruonan Wu; Emily Graham; Russell Neches	NA	NA	NA	NA	Australia	Environmental	Terrestrial	Unclassified	Soil	Unclassified	NA	No	Australia	-39.8567	143.89352	NA	NA	NA	NA	NA	NA	19227525	42755	30773	0
3300037180	Microbiome	Permanent Draft	Peatland microbial communities from Stordalen Mire, Sweden	Peatland microbial communities from Stordalen Mire, Sweden - 711 P-1-M	DOE Joint Genome Institute (JGI)	3300037180	Yes	0	0	NA	NA	saleska@email.arizona.edu; virginia.isabel.rich@gmail.com; sbingvivi@gmail.com; cronin.87@osu.edu	Scott Saleska; Virginia Rich; Fen Li; Dylan Cronin	NA	saleska@email.arizona.edu	Scott Saleska	NA	Sweden: Norrbotten County, Stordalen Mire	Environmental	Terrestrial	Unclassified	Peat	Unclassified	soil	No	Sweden	68.3534	19.0473	NA	NA	NA	NA	NA	NA	785312745	1580001	1126796	1
3300039996	Microbiome	Permanent Draft	Terrestrial soil microbial communities from various locations - NEON	Core terrestrial soil microbial communities from Konza Prairie Biological Station, Prairie Peninsula, KS, USA - KONZ_045-M-20160714-COMP-DNA1	Battelle Memorial Institute	3300039996	No	0	0	supratimmukherjee@lbl.gov	Supratim Mukherjee	supratimmukherjee@lbl.gov; lstanish@battelleecology.org; ryneches@lbl.gov	Supratim Mukherjee; Lee Stanish; Russell Neches	NA	lstanish@battelleecology.org	Lee Stanish	NA	USA: Lajas Experimental Station, Atlantic Neotropical, PR	Environmental	Terrestrial	Unclassified	Soil	Unclassified	Core terrestrial soil	No	USA	39.10077	-96.56309	NA	NA	NA	NA	NA	NA	17132626	51300	45802	0
3300039886	Microbiome	Permanent Draft	Agricultural soil microbial communities from Boone County, Iowa, USA	Prairie soil microbial communities from Boone County, Iowa, USA - P31-Micro-July2012	Iowa State University	3300039886	No	0	0	emily.graham@pnnl.gov	Emily Graham	janet.jansson@pnnl.gov; Kirsten.Hofmockel@pnnl.gov; ruonan.wu@pnnl.gov; emily.graham@pnnl.gov; accopeland@lbl.gov; ryneches@lbl.gov	Janet Jansson; Kirsten Hofmockel; Ruonan Wu; Emily Graham; Alex Copeland; Russell Neches	NA	Kirsten.Hofmockel@pnnl.gov	Kirsten Hofmockel	NA	USA: Iowa	Environmental	Terrestrial	Unclassified	Soil	Agricultural land	Prairie soil	No	USA	42.01375	-93.783837	NA	NA	NA	NA	NA	NA	23297618	76161	69915	0
3300037265	Microbiome	Permanent Draft	Peat permafrost microbial communities from Stordalen Mire near Abisko, Sweden	Peat permafrost microbial communities from Stordalen Mire near Abisko, Sweden - II_Palsa_C2	DOE Joint Genome Institute (JGI)	3300037265	Yes	0	0	NA	NA	malak.tfaily@pnnl.gov; saleska@email.arizona.edu; houghm@email.arizona.edu; virginia.isabel.rich@gmail.com; ellen.dorrepaal@umu.se; blazewicz@llnl.gov; jchanton@fsu.edu	Malak Tfaily; Scott Saleska; Moira Hough; Virginia Rich; Ellen Dorrepaal; Steven Blazewicz; Jeffrey Chanton	NA	saleska@email.arizona.edu	Scott Saleska	NA	Sweden: Abisko, Stordalen Mire	Environmental	Terrestrial	Unclassified	Peat	Unclassified	peat	No	Sweden	68.3532	19.0477	NA	NA	NA	NA	NA	NA	783303658	1885449	1537863	0
3300039608	Microbiome	Permanent Draft	Terrestrial soil microbial communities from various locations - NEON	Relocatable terrestrial soil microbial communities from Great Smoky Mountains National Park, TN, USA - GRSM_003-O-20160720-COMP-DNA1	Battelle Memorial Institute	3300039608	No	0	0	supratimmukherjee@lbl.gov	Supratim Mukherjee	supratimmukherjee@lbl.gov; lstanish@battelleecology.org; ryneches@lbl.gov	Supratim Mukherjee; Lee Stanish; Russell Neches	NA	lstanish@battelleecology.org	Lee Stanish	NA	USA: Guanica Forest, Atlantic Neotropical, PR	Environmental	Terrestrial	Unclassified	Soil	Unclassified	Relocatable terrestrial soil	No	USA	35.68896	-83.50195	NA	NA	NA	NA	NA	NA	87123195	227884	200569	0
3300040327	Microbiome	Permanent Draft	Soil microbial communities from different locations in Australia	Soil microbial communities from Australia - 102.100.100/12489	Commonwealth Scientific and Industrial Research Organisation (CSIRO)	3300040327	No	0	0	NA	NA	janet.jansson@pnnl.gov; ruonan.wu@pnnl.gov; emily.graham@pnnl.gov; ryneches@lbl.gov	Janet Jansson; Ruonan Wu; Emily Graham; Russell Neches	NA	NA	NA	NA	Australia	Environmental	Terrestrial	Unclassified	Soil	Unclassified	NA	No	Australia	-30.395	142.717778	NA	NA	NA	NA	NA	NA	4895841	12287	10289	0
3300040701	Microbiome	Permanent Draft	Terrestrial soil microbial communities from various locations - NEON	Core terrestrial soil microbial communities from Smithsonian Conservation Biology Institute, Mid-Atlantic, VA, USA - SCBI_003-M-20140915-COMP-DNA1	Argonne National Laboratory	3300040701	No	0	0	supratimmukherjee@lbl.gov	Supratim Mukherjee	janet.jansson@pnnl.gov; emily.graham@pnnl.gov; ryneches@lbl.gov	Janet Jansson; Emily Graham; Russell Neches	NA	lstanish@battelleecology.org	Lee Stanish	NA	USA: Smithsonian Conservation Biology Institute, Mid-Atlantic, VA	Environmental	Terrestrial	Unclassified	Soil	Unclassified	Core terrestrial soil	No	USA	38.89292	-78.1395	NA	NA	NA	NA	NA	NA	1143149	3498	3254	0
3300039892	Microbiome	Permanent Draft	Terrestrial soil microbial communities from various locations - NEON	Relocatable terrestrial soil microbial communities from Moab, Southern Rockies & Colorado Plateau, UT, USA - MOAB_005-M-20170522-COMP-DNA1	Battelle Memorial Institute	3300039892	No	0	0	supratimmukherjee@lbl.gov	Supratim Mukherjee	supratimmukherjee@lbl.gov; lstanish@battelleecology.org; ryneches@lbl.gov	Supratim Mukherjee; Lee Stanish; Russell Neches	NA	lstanish@battelleecology.org	Lee Stanish	NA	USA: Moab, Southern Rockies & Colorado Plateau, UT	Environmental	Terrestrial	Unclassified	Soil	Unclassified	Relocatable terrestrial soil	No	USA	38.24833	-109.38827	NA	NA	NA	NA	NA	NA	23037239	66651	58112	0
3300040649	Microbiome	Permanent Draft	Terrestrial soil microbial communities from various locations - NEON	Core terrestrial soil microbial communities from Oak Ridge, Appalachians & Cumberland Plateau, TN, USA - ORNL_043-O-20170621-COMP-DNA1	Battelle Memorial Institute	3300040649	No	0	0	supratimmukherjee@lbl.gov	Supratim Mukherjee	supratimmukherjee@lbl.gov; lstanish@battelleecology.org; ryneches@lbl.gov	Supratim Mukherjee; Lee Stanish; Russell Neches	NA	lstanish@battelleecology.org	Lee Stanish	NA	USA: Oak Ridge, Appalachians & Cumberland Plateau, TN	Environmental	Terrestrial	Unclassified	Soil	Unclassified	Core terrestrial soil	No	USA	35.96412	-84.2826	NA	NA	NA	NA	NA	NA	2116893	6474	6138	0
3300039911	Microbiome	Permanent Draft	Soil microbial communities from different locations in Australia	Soil microbial communities from Australia - 102.100.100/15999	Commonwealth Scientific and Industrial Research Organisation (CSIRO)	3300039911	No	0	0	NA	NA	janet.jansson@pnnl.gov; ruonan.wu@pnnl.gov; emily.graham@pnnl.gov; ryneches@lbl.gov	Janet Jansson; Ruonan Wu; Emily Graham; Russell Neches	NA	NA	NA	NA	Australia	Environmental	Terrestrial	Unclassified	Soil	Unclassified	NA	No	Australia	-42.5705	146.77098	NA	NA	NA	NA	NA	NA	22557357	48883	34539	0
3300039950	Microbiome	Permanent Draft	Soil microbial communities from different locations in Australia	Soil microbial communities from Australia - 102.100.100/12525	Commonwealth Scientific and Industrial Research Organisation (CSIRO)	3300039950	No	0	0	NA	NA	janet.jansson@pnnl.gov; ruonan.wu@pnnl.gov; emily.graham@pnnl.gov; ryneches@lbl.gov	Janet Jansson; Ruonan Wu; Emily Graham; Russell Neches	NA	NA	NA	NA	Australia	Environmental	Terrestrial	Unclassified	Soil	Unclassified	NA	No	Australia	-30.20171399	149.597239	NA	NA	NA	NA	NA	NA	19031142	38798	26806	2
3300040320	Microbiome	Permanent Draft	Terrestrial soil microbial communities from various locations - NEON	Relocatable terrestrial soil microbial communities from Delta Junction, Taiga, AK, USA - DEJU_045-O-20170621-COMP-DNA1	Battelle Memorial Institute	3300040320	No	0	0	supratimmukherjee@lbl.gov	Supratim Mukherjee	supratimmukherjee@lbl.gov; lstanish@battelleecology.org; ryneches@lbl.gov	Supratim Mukherjee; Lee Stanish; Russell Neches	NA	lstanish@battelleecology.org	Lee Stanish	NA	USA: Delta Junction, Taiga, AK	Environmental	Terrestrial	Unclassified	Soil	Unclassified	Relocatable terrestrial soil	No	USA	63.88112	-145.75136	NA	NA	NA	NA	NA	NA	5117405	15914	14931	0
3300039830	Microbiome	Permanent Draft	Terrestrial soil microbial communities from various locations - NEON	Core terrestrial soil microbial communities from Harvard Forest, Northeast, MA, USA - HARV_013-O-20170801-COMP-DNA1	Battelle Memorial Institute	3300039830	No	0	0	supratimmukherjee@lbl.gov	Supratim Mukherjee	supratimmukherjee@lbl.gov; lstanish@battelleecology.org; ryneches@lbl.gov	Supratim Mukherjee; Lee Stanish; Russell Neches	NA	lstanish@battelleecology.org	Lee Stanish	NA	USA: Harvard Forest, Northeast, MA	Environmental	Terrestrial	Unclassified	Soil	Forest Soil	Core terrestrial soil	No	USA	42.5369	-72.17266	NA	NA	NA	NA	NA	NA	29030675	78792	68648	0
3300036839	Microbiome	Permanent Draft	Soil microbial communities from Everglades Agricultural Area, Florida, United States	Soil microbial communities from Everglades Agricultural Area, Florida, United States - EAA2017_July_plot5_rep2	DOE Joint Genome Institute (JGI)	3300036839	Yes	0	0	NA	NA	jun.zhao1215@hotmail.com; w.martenshabbena@ufl.edu; sdaroub@ufl.edu; jencooper@ufl.edu; ewt@ufl.edu; keyhani@ufl.edu	Jun Zhao; Willm Martens-Habbena; Samira Daroub; Jennifer Cooper; Eric Triplett; Nemat Keyhani	NA	w.martenshabbena@ufl.edu	Willm Martens-Habbena	2	USA: Florida	Environmental	Terrestrial	Unclassified	Soil	Agricultural	soil	No	USA	26.6541	-80.6298	NA	NA	NA	NA	NA	NA	1888862069	3205973	1864693	2
3300036880	Microbiome	Permanent Draft	Peatland microbial communities from Stordalen Mire, Sweden	Peat soil microbial communities from Stordalen Mire, Sweden - 713 S-2-D	DOE Joint Genome Institute (JGI)	3300036880	Yes	0	0	NA	NA	saleska@email.arizona.edu; virginia.isabel.rich@gmail.com; sbingvivi@gmail.com; cronin.87@osu.edu	Scott Saleska; Virginia Rich; Fen Li; Dylan Cronin	NA	saleska@email.arizona.edu	Scott Saleska	NA	Sweden: Norrbotten County, Stordalen Mire	Environmental	Terrestrial	Unclassified	Peat	Unclassified	soil	No	Sweden	68.3532	19.0475	NA	NA	NA	NA	NA	NA	608104319	996139	577115	6
3300037108	Microbiome	Permanent Draft	Peatland microbial communities from Stordalen Mire, Sweden	Peatland microbial communities from Stordalen Mire, Sweden - 713 C-2-M	DOE Joint Genome Institute (JGI)	3300037108	Yes	0	0	NA	NA	saleska@email.arizona.edu; virginia.isabel.rich@gmail.com; sbingvivi@gmail.com; cronin.87@osu.edu	Scott Saleska; Virginia Rich; Fen Li; Dylan Cronin	NA	saleska@email.arizona.edu	Scott Saleska	NA	Sweden: Norrbotten County, Stordalen Mire	Environmental	Terrestrial	Unclassified	Peat	Unclassified	soil	No	Sweden	68.3544	19.048	NA	NA	NA	NA	NA	NA	766103624	1423183	953042	5
3300040691	Microbiome	Permanent Draft	Terrestrial soil microbial communities from various locations - NEON	Core terrestrial soil microbial communities from Central Plains Experimental Range, Central Plains, CO, USA - CPER_001-M-20131024-COMP-DNA1	Argonne National Laboratory	3300040691	No	0	0	supratimmukherjee@lbl.gov	Supratim Mukherjee	janet.jansson@pnnl.gov; emily.graham@pnnl.gov; ryneches@lbl.gov	Janet Jansson; Emily Graham; Russell Neches	NA	lstanish@battelleecology.org	Lee Stanish	NA	USA: Central Plains Experimental Range, Central Plains, CO	Environmental	Terrestrial	Unclassified	Soil	Unclassified	Core terrestrial soil	No	USA	40.81553	-104.7456	NA	NA	NA	NA	NA	NA	1039789	3377	3176	0
3300040158	Microbiome	Permanent Draft	Terrestrial soil microbial communities from various locations - NEON	Core terrestrial soil microbial communities from Niwot Ridge Mountain Research Station, Southern Rockies & Colorado Plateau, CO, USA - NIWO_001-O-20160830-COMP-DNA1	Battelle Memorial Institute	3300040158	No	0	0	supratimmukherjee@lbl.gov	Supratim Mukherjee	supratimmukherjee@lbl.gov; lstanish@battelleecology.org; ryneches@lbl.gov	Supratim Mukherjee; Lee Stanish; Russell Neches	NA	lstanish@battelleecology.org	Lee Stanish	NA	USA: Niwot Ridge Mountain Research Station, Southern Rockies & Colorado Plateau, CO	Environmental	Terrestrial	Unclassified	Soil	Unclassified	Core terrestrial soil	No	USA	40.05425	-105.58237	NA	NA	NA	NA	NA	NA	8880502	22020	18443	0
3300040494	Microbiome	Permanent Draft	Terrestrial soil microbial communities from various locations - NEON	Core terrestrial soil microbial communities from Niwot Ridge Mountain Research Station, Southern Rockies & Colorado Plateau, CO, USA - NIWO_041-O-20160828-COMP-DNA1	Battelle Memorial Institute	3300040494	No	0	0	supratimmukherjee@lbl.gov	Supratim Mukherjee	supratimmukherjee@lbl.gov; lstanish@battelleecology.org; ryneches@lbl.gov	Supratim Mukherjee; Lee Stanish; Russell Neches	NA	lstanish@battelleecology.org	Lee Stanish	NA	USA: Niwot Ridge Mountain Research Station, Southern Rockies & Colorado Plateau, CO	Environmental	Terrestrial	Unclassified	Soil	Unclassified	Core terrestrial soil	No	USA	40.05425	-105.58237	NA	NA	NA	NA	NA	NA	3620495	11141	10419	0
3300040315	Microbiome	Permanent Draft	Terrestrial soil microbial communities from various locations - NEON	Relocatable terrestrial soil microbial communities from Disney Wilderness Preserve, Southeast, FL, USA - DSNY_009-M-20140910-COMP-DNA1	Argonne National Laboratory	3300040315	No	0	0	supratimmukherjee@lbl.gov	Supratim Mukherjee	janet.jansson@pnnl.gov; emily.graham@pnnl.gov; ryneches@lbl.gov	Janet Jansson; Emily Graham; Russell Neches	NA	lstanish@battelleecology.org	Lee Stanish	NA	USA: Disney Wilderness Preserve, Southeast, FL	Environmental	Terrestrial	Unclassified	Soil	Unclassified	Relocatable terrestrial soil	No	USA	28.12504	-81.4362	NA	NA	NA	NA	NA	NA	5398202	16768	15758	0
3300040363	Microbiome	Permanent Draft	Soil microbial communities from different locations in Australia	Soil microbial communities from Australia - 102.100.100/8124	Commonwealth Scientific and Industrial Research Organisation (CSIRO)	3300040363	No	0	0	NA	NA	janet.jansson@pnnl.gov; ruonan.wu@pnnl.gov; emily.graham@pnnl.gov; ryneches@lbl.gov	Janet Jansson; Ruonan Wu; Emily Graham; Russell Neches	NA	NA	NA	NA	Australia	Environmental	Terrestrial	Unclassified	Soil	Unclassified	NA	No	Australia	-34.38108333	119.3412778	NA	NA	NA	NA	NA	NA	6364628	11998	7955	1
3300040394	Microbiome	Permanent Draft	Terrestrial soil microbial communities from various locations - NEON	Relocatable terrestrial soil microbial communities from Healy, Taiga, AK, USA - HEAL_045-O-20160727-COMP-DNA1	Battelle Memorial Institute	3300040394	No	0	0	supratimmukherjee@lbl.gov	Supratim Mukherjee	supratimmukherjee@lbl.gov; lstanish@battelleecology.org; ryneches@lbl.gov	Supratim Mukherjee; Lee Stanish; Russell Neches	NA	lstanish@battelleecology.org	Lee Stanish	NA	USA: Healy, Taiga, AK	Environmental	Terrestrial	Unclassified	Soil	Unclassified	Relocatable terrestrial soil	No	USA	63.87569	-149.21334	NA	NA	NA	NA	NA	NA	5444421	16045	14725	0
3300040433	Microbiome	Permanent Draft	Terrestrial soil microbial communities from various locations - NEON	Relocatable terrestrial soil microbial communities from Blandy Experimental Farm, Mid-Atlantic, VA, USA - BLAN_038-M-20170714-COMP-DNA1	Battelle Memorial Institute	3300040433	No	0	0	supratimmukherjee@lbl.gov	Supratim Mukherjee	supratimmukherjee@lbl.gov; lstanish@battelleecology.org; ryneches@lbl.gov	Supratim Mukherjee; Lee Stanish; Russell Neches	NA	lstanish@battelleecology.org	Lee Stanish	NA	USA: LBJ National Grassland , Southern Plains, TX	Environmental	Terrestrial	Unclassified	Soil	Unclassified	Relocatable terrestrial soil	No	USA	39.06026	-78.07164	NA	NA	NA	NA	NA	NA	4137155	13302	11898	0
3300040679	Microbiome	Permanent Draft	Terrestrial soil microbial communities from various locations - NEON	Core terrestrial soil microbial communities from Yellowstone Northern Range (Frog Rock), Northern Rockies, WY, USA - YELL_046-M-20180712-COMP-DNA1	Battelle Memorial Institute	3300040679	No	0	0	supratimmukherjee@lbl.gov	Supratim Mukherjee	supratimmukherjee@lbl.gov; lstanish@battelleecology.org; ryneches@lbl.gov	Supratim Mukherjee; Lee Stanish; Russell Neches	NA	lstanish@battelleecology.org	Lee Stanish	NA	USA: Yellowstone Northern Range (Frog Rock), Northern Rockies, WY	Environmental	Terrestrial	Unclassified	Soil	Unclassified	Core terrestrial soil	No	USA	44.95348	-110.53914	NA	NA	NA	NA	NA	NA	1076736	3710	3544	0
3300036901	Microbiome	Permanent Draft	Peatland microbial communities from Stordalen Mire, Sweden	Peat soil microbial communities from Stordalen Mire, Sweden - 715 P1 10-14	DOE Joint Genome Institute (JGI)	3300036901	Yes	0	0	NA	NA	saleska@email.arizona.edu; virginia.isabel.rich@gmail.com; sbingvivi@gmail.com; cronin.87@osu.edu	Scott Saleska; Virginia Rich; Fen Li; Dylan Cronin	NA	saleska@email.arizona.edu	Scott Saleska	NA	Sweden: Norrbotten County, Stordalen Mire	Environmental	Terrestrial	Unclassified	Peat	Unclassified	soil	No	Sweden	68.3534	19.0471	NA	NA	NA	NA	NA	NA	744733167	1361250	869742	1
3300040250	Microbiome	Permanent Draft	Soil microbial communities from different locations in Australia	Soil microbial communities from Australia - 102.100.100/9502	Commonwealth Scientific and Industrial Research Organisation (CSIRO)	3300040250	No	0	0	NA	NA	janet.jansson@pnnl.gov; ruonan.wu@pnnl.gov; emily.graham@pnnl.gov; ryneches@lbl.gov	Janet Jansson; Ruonan Wu; Emily Graham; Russell Neches	NA	NA	NA	NA	Australia	Environmental	Terrestrial	Unclassified	Soil	Unclassified	NA	No	Australia	-34.88076	138.7083	NA	NA	NA	NA	NA	NA	6740384	15191	11567	0
3300040589	Microbiome	Permanent Draft	Terrestrial soil microbial communities from various locations - NEON	Relocatable terrestrial soil microbial communities from Jones Ecological Research Center, Southeast, GA, USA - JERC_003-M-20170726-COMP-DNA1	Battelle Memorial Institute	3300040589	No	0	0	supratimmukherjee@lbl.gov	Supratim Mukherjee	supratimmukherjee@lbl.gov; lstanish@battelleecology.org; ryneches@lbl.gov	Supratim Mukherjee; Lee Stanish; Russell Neches	NA	lstanish@battelleecology.org	Lee Stanish	NA	USA: Jones Ecological Research Center, Southeast, GA	Environmental	Terrestrial	Unclassified	Soil	Unclassified	Relocatable terrestrial soil	No	USA	31.19484	-84.46861	NA	NA	NA	NA	NA	NA	1881630	5978	5647	0
3300035016	Microbiome	Permanent Draft	Terrestrial microbial communities from various environments and locations	Soil microbial communities from Atacama Desert, Chile - 20181204_43	DOE Joint Genome Institute (JGI)	3300035016	Yes	0	0	NA	NA	johansen@jcu.edu; jpolle@brooklyn.cuny.edu; npietras@nmsu.edu; dbailey@nmsu.edu	Jeffrey Johansen; Juergen Polle; Nicole Pietrasiak; Donovan Bailey	NA	npietras@nmsu.edu	Nicole Pietrasiak	17	Chile: Atacama Region	Environmental	Terrestrial	Unclassified	Soil	Unclassified	Soil	No	Chile	-27.7283	-71.0347	NA	NA	NA	NA	NA	NA	117546174	159923	65822	6
3300040240	Microbiome	Permanent Draft	Terrestrial soil microbial communities from various locations - NEON	Core terrestrial soil microbial communities from Onaqui, Great Basin, UT, USA - ONAQ_043-M-20160727-COMP-DNA1	Battelle Memorial Institute	3300040240	No	0	0	supratimmukherjee@lbl.gov	Supratim Mukherjee	supratimmukherjee@lbl.gov; lstanish@battelleecology.org; ryneches@lbl.gov	Supratim Mukherjee; Lee Stanish; Russell Neches	NA	lstanish@battelleecology.org	Lee Stanish	NA	USA: Onaqui, Great Basin, UT	Environmental	Terrestrial	Unclassified	Soil	Unclassified	Core terrestrial soil	No	USA	40.17759	-112.45244	NA	NA	NA	NA	NA	NA	7267016	22328	20473	0
3300040083	Microbiome	Permanent Draft	Soil microbial communities from different locations in Australia	Soil microbial communities from Hawkesbury, Australia - 102.100.100/19505	Commonwealth Scientific and Industrial Research Organisation (CSIRO)	3300040083	No	0	0	NA	NA	janet.jansson@pnnl.gov; ruonan.wu@pnnl.gov; emily.graham@pnnl.gov; ryneches@lbl.gov	Janet Jansson; Ruonan Wu; Emily Graham; Russell Neches	NA	NA	NA	NA	Australia: Hawkesbury	Environmental	Terrestrial	Unclassified	Soil	Unclassified	NA	No	Australia	-33.6145	150.72878	NA	NA	NA	NA	NA	NA	13328904	31265	24831	0
3300040371	Microbiome	Permanent Draft	Terrestrial soil microbial communities from various locations - NEON	Relocatable terrestrial soil microbial communities from Klemme Range Research Station, Southern Plains, OK, USA - OAES_004-M-20160809-COMP-DNA1	Battelle Memorial Institute	3300040371	No	0	0	supratimmukherjee@lbl.gov	Supratim Mukherjee	supratimmukherjee@lbl.gov; lstanish@battelleecology.org; ryneches@lbl.gov	Supratim Mukherjee; Lee Stanish; Russell Neches	NA	lstanish@battelleecology.org	Lee Stanish	NA	USA: Klemme Range Research Station, Southern Plains, OK	Environmental	Terrestrial	Unclassified	Soil	Unclassified	Relocatable terrestrial soil	No	USA	35.41059	-99.05879	NA	NA	NA	NA	NA	NA	6196065	17728	15853	0
3300037212	Microbiome	Permanent Draft	Peatland microbial communities from Stordalen Mire, Sweden	Peatland microbial communities from Stordalen Mire, Sweden - 711 E-2-M	DOE Joint Genome Institute (JGI)	3300037212	Yes	0	0	NA	NA	saleska@email.arizona.edu; virginia.isabel.rich@gmail.com; sbingvivi@gmail.com; cronin.87@osu.edu	Scott Saleska; Virginia Rich; Fen Li; Dylan Cronin	NA	saleska@email.arizona.edu	Scott Saleska	NA	Sweden: Norrbotten County, Stordalen Mire	Environmental	Terrestrial	Unclassified	Peat	Unclassified	soil	No	Sweden	68.3533	19.0465	NA	NA	NA	NA	NA	NA	701696182	1539198	1182840	3
3300040175	Microbiome	Permanent Draft	Soil microbial communities from different locations in Australia	Soil microbial communities from Australia - 102.100.100/7841	Commonwealth Scientific and Industrial Research Organisation (CSIRO)	3300040175	No	0	0	NA	NA	janet.jansson@pnnl.gov; ruonan.wu@pnnl.gov; emily.graham@pnnl.gov; ryneches@lbl.gov	Janet Jansson; Ruonan Wu; Emily Graham; Russell Neches	NA	NA	NA	NA	Australia	Environmental	Terrestrial	Unclassified	Soil	Unclassified	NA	No	Australia	-35.13925298	150.68313	NA	NA	NA	NA	NA	NA	8306921	18000	14108	0
3300039962	Microbiome	Permanent Draft	Soil microbial communities from different locations in Australia	Soil microbial communities from Australia - 102.100.100/15895	Commonwealth Scientific and Industrial Research Organisation (CSIRO)	3300039962	No	0	0	NA	NA	janet.jansson@pnnl.gov; ruonan.wu@pnnl.gov; emily.graham@pnnl.gov; ryneches@lbl.gov	Janet Jansson; Ruonan Wu; Emily Graham; Russell Neches	NA	NA	NA	NA	Australia	Environmental	Terrestrial	Unclassified	Soil	Unclassified	NA	No	Australia	-13.97474	141.65258	NA	NA	NA	NA	NA	NA	20864840	52606	40650	0
3300036798	Microbiome	Permanent Draft	Soil fungal communities from Pine and Eucalyptus forests in California, United States and New South Wales, Australia	Soil fungal communities from native Pine forests in New South Wales, Australia - Pi_5	DOE Joint Genome Institute (JGI)	3300036798	Yes	0	0	NA	NA	lnagy@clarku.edu; kochen@ufl.edu; fungi@duke.edu; erbrzostek@mail.wvu.edu; lnagy@unicamp.br; hoeksema@olemiss.edu; jmtalbot@bu.edu; sunny.liao@ufl.edu; jbrewer@olemiss.edu	Laszlo Nagy; Ko-Hsuan Chen; Rytas Vilgalys; Edward Brzostek; Lazlo Nagy; Jason Hoeksema; Jennifer Bhatnagar; Hui-Ling Liao; Stephen Brewer	NA	sunny.liao@ufl.edu	Hui-Ling Liao	1125	Australia: New South Wales	Environmental	Terrestrial	Unclassified	Soil	Forest Soil	soil	No	Australia	-33.6	150	NA	NA	NA	NA	NA	NA	1921276847	3191610	1848795	4
3300039710	Microbiome	Permanent Draft	Soil microbial communities from agricultural sites in Illinois, United States	Soil microbial communities from agricultural site in Illinois, United States - K19	Georgia Institute of Technology	3300039710	No	0	0	NA	NA	janet.jansson@pnnl.gov; emily.graham@pnnl.gov; ryneches@lbl.gov	Janet Jansson; Emily Graham; Russell Neches	NA	kostas.konstantinidis@ce.gatech.edu	Kostas Konstantinidis	NA	USA: Illinois	Environmental	Terrestrial	Unclassified	Soil	Agricultural land	Soil	No	USA	40.296	-89.944	NA	NA	NA	NA	NA	NA	49759131	112417	80495	0
3300040173	Microbiome	Permanent Draft	Terrestrial soil microbial communities from various locations - NEON	Core terrestrial soil microbial communities from UNDERC, Great Lakes, MI, USA - UNDE_001-M-20160809-COMP-DNA1	Battelle Memorial Institute	3300040173	No	0	0	supratimmukherjee@lbl.gov	Supratim Mukherjee	supratimmukherjee@lbl.gov; lstanish@battelleecology.org; ryneches@lbl.gov	Supratim Mukherjee; Lee Stanish; Russell Neches	NA	lstanish@battelleecology.org	Lee Stanish	NA	USA: Woodworth, Northern Plains, ND	Environmental	Terrestrial	Unclassified	Soil	Unclassified	Core terrestrial soil	No	USA	46.23388	-89.53725	NA	NA	NA	NA	NA	NA	8318166	24147	22144	0
3300035077	Microbiome	Permanent Draft	Soil microbial communities from SRUC Craibstone Estate, Aberdeen, Scotland, United Kingdom	Soil microbial communities from SRUC Craibstone Estate, Aberdeen, Scotland, United Kingdom - 30_7.5_M_3	DOE Joint Genome Institute (JGI)	3300035077	Yes	0	0	NA	NA	timothy.vogel@ec-lyon.fr; graeme.nicol@ec-lyon.fr; christina.hazard@ec-lyon.fr	Timothy Vogel; Graeme Nicol; Christina Hazard	NA	graeme.nicol@ec-lyon.fr	Graeme Nicol	103	United Kingdom: Aberdeen, Scotland	Environmental	Terrestrial	Unclassified	Soil	Agricultural	soil	No	United Kingdom	57.1863	-2.2145	NA	NA	NA	NA	NA	NA	846538232	2277471	1883960	0
3300039969	Microbiome	Permanent Draft	Soil microbial communities from different locations in Australia	Soil microbial communities from Australia - 102.100.100/8457	Commonwealth Scientific and Industrial Research Organisation (CSIRO)	3300039969	No	0	0	NA	NA	janet.jansson@pnnl.gov; ruonan.wu@pnnl.gov; emily.graham@pnnl.gov; ryneches@lbl.gov	Janet Jansson; Ruonan Wu; Emily Graham; Russell Neches	NA	NA	NA	NA	Australia	Environmental	Terrestrial	Unclassified	Soil	Unclassified	NA	No	Australia	-25.3118	131.084	NA	NA	NA	NA	NA	NA	19942925	44361	32502	1
3300039765	Microbiome	Permanent Draft	Soil microbial communities from different locations in Australia	Soil microbial communities from Australia - 102.100.100/7898	Commonwealth Scientific and Industrial Research Organisation (CSIRO)	3300039765	No	0	0	NA	NA	janet.jansson@pnnl.gov; ruonan.wu@pnnl.gov; emily.graham@pnnl.gov; ryneches@lbl.gov	Janet Jansson; Ruonan Wu; Emily Graham; Russell Neches	NA	NA	NA	NA	Australia	Environmental	Terrestrial	Unclassified	Soil	Unclassified	NA	No	Australia	-34.08486778	118.8512286	NA	NA	NA	NA	NA	NA	41239449	102113	78570	0
3300040453	Microbiome	Permanent Draft	Terrestrial microbial communites from a soil warming plot in Okalahoma, USA	Terrestrial microbial communites from a soil warming plot in Okalahoma, USA - C1.rep1	Georgia Institute of Technology	3300040453	No	0	0	NA	NA	ryneches@lbl.gov; janet.jansson@pnnl.gov; emily.graham@pnnl.gov	Russell Neches; Janet Jansson; Emily Graham	NA	kostas.konstantinidis@ce.gatech.edu	Kostas Konstantinidis	NA	USA: Kessler Farm Field Laboratory (KFFL), Okalahoma	Environmental	Terrestrial	Unclassified	Soil	Unclassified	Terrestrial	No	USA	34.975667	-97.519	NA	NA	NA	NA	NA	NA	3605136	11304	10047	0
3300040467	Microbiome	Permanent Draft	Terrestrial soil microbial communities from various locations - NEON	Relocatable terrestrial soil microbial communities from Great Smoky Mountains National Park, TN, USA - GRSM_001-O-20160719-COMP-DNA1	Battelle Memorial Institute	3300040467	No	0	0	supratimmukherjee@lbl.gov	Supratim Mukherjee	supratimmukherjee@lbl.gov; lstanish@battelleecology.org; ryneches@lbl.gov	Supratim Mukherjee; Lee Stanish; Russell Neches	NA	lstanish@battelleecology.org	Lee Stanish	NA	USA: Great Smoky Mountains National Park, TN	Environmental	Terrestrial	Unclassified	Soil	Unclassified	Relocatable terrestrial soil	No	USA	35.68896	-83.50195	NA	NA	NA	NA	NA	NA	3257226	10448	9857	0
3300038423	Microbiome	Permanent Draft	Peat soil microbial communities from Marcell Experimental Forest, MN, USA	Peat soil microbial communities from Marcell Experimental Forest, MN, USA - P17_D8	DOE Joint Genome Institute (JGI)	3300038423	Yes	0	0	NA	NA	schadtcw@ornl.gov; erjohnston@ornl.gov	Christopher W. Schadt; Eric Johnston	NA	schadtcw@ornl.gov	Christopher W. Schadt	NA	USA: Minnesota	Environmental	Terrestrial	Unclassified	Peat	Unclassified	peat soil	No	USA	47.5056	-93.4534	NA	NA	NA	NA	NA	NA	1169979863	1693607	764929	10
3300040000	Microbiome	Permanent Draft	Soil microbial communities from different locations in Australia	Soil microbial communities from Australia - 102.100.100/9450	Commonwealth Scientific and Industrial Research Organisation (CSIRO)	3300040000	No	0	0	NA	NA	janet.jansson@pnnl.gov; ruonan.wu@pnnl.gov; emily.graham@pnnl.gov; ryneches@lbl.gov	Janet Jansson; Ruonan Wu; Emily Graham; Russell Neches	NA	NA	NA	NA	Australia	Environmental	Terrestrial	Unclassified	Soil	Unclassified	NA	No	Australia	-35.3941	148.8271	NA	NA	NA	NA	NA	NA	16911672	40200	32411	0
3300039600	Microbiome	Permanent Draft	Terrestrial soil microbial communities from various locations - NEON	Relocatable terrestrial soil microbial communities from Moab, Southern Rockies & Colorado Plateau, UT, USA - MOAB_001-M-20160727-COMP-DNA1	Battelle Memorial Institute	3300039600	No	0	0	supratimmukherjee@lbl.gov	Supratim Mukherjee	supratimmukherjee@lbl.gov; lstanish@battelleecology.org; ryneches@lbl.gov	Supratim Mukherjee; Lee Stanish; Russell Neches	NA	lstanish@battelleecology.org	Lee Stanish	NA	USA: Moab, Southern Rockies & Colorado Plateau, UT	Environmental	Terrestrial	Unclassified	Soil	Unclassified	Relocatable terrestrial soil	No	USA	38.24833	-109.38827	NA	NA	NA	NA	NA	NA	86509275	232764	192806	0
3300040556	Microbiome	Permanent Draft	Soil microbial communities from different locations in Australia	Soil microbial communities from Australia - 102.100.100/7837	Commonwealth Scientific and Industrial Research Organisation (CSIRO)	3300040556	No	0	0	NA	NA	janet.jansson@pnnl.gov; ruonan.wu@pnnl.gov; emily.graham@pnnl.gov; ryneches@lbl.gov	Janet Jansson; Ruonan Wu; Emily Graham; Russell Neches	NA	NA	NA	NA	Australia	Environmental	Terrestrial	Unclassified	Soil	Unclassified	NA	No	Australia	-35.16259382	150.7250605	NA	NA	NA	NA	NA	NA	2589377	6564	5531	0
3300040479	Microbiome	Permanent Draft	Terrestrial soil microbial communities from various locations - NEON	Relocatable terrestrial soil microbial communities from Niwot Ridge Mountain Research Station, Southern Rockies & Colorado Plateau, CO, USA - STER_018-M-20140618-COMP-DNA1	Argonne National Laboratory	3300040479	No	0	0	supratimmukherjee@lbl.gov	Supratim Mukherjee	janet.jansson@pnnl.gov; emily.graham@pnnl.gov; ryneches@lbl.gov	Janet Jansson; Emily Graham; Russell Neches	NA	lstanish@battelleecology.org	Lee Stanish	NA	USA: Niwot Ridge Mountain Research Station, Southern Rockies & Colorado Plateau, CO	Environmental	Terrestrial	Unclassified	Soil	Unclassified	Relocatable terrestrial soil	No	USA	40.4619	-103.0293	NA	NA	NA	NA	NA	NA	3997093	12093	11089	0
3300040516	Microbiome	Permanent Draft	Terrestrial soil microbial communities from various locations - NEON	Relocatable terrestrial soil microbial communities from Klemme Range Research Station, Southern Plains, OK, USA - OAES_043-M-20160808-COMP-DNA1	Battelle Memorial Institute	3300040516	No	0	0	supratimmukherjee@lbl.gov	Supratim Mukherjee	supratimmukherjee@lbl.gov; lstanish@battelleecology.org; ryneches@lbl.gov	Supratim Mukherjee; Lee Stanish; Russell Neches	NA	lstanish@battelleecology.org	Lee Stanish	NA	USA: Klemme Range Research Station, Southern Plains, OK	Environmental	Terrestrial	Unclassified	Soil	Unclassified	Relocatable terrestrial soil	No	USA	35.41059	-99.05879	NA	NA	NA	NA	NA	NA	2938522	8691	7840	0
3300040578	Microbiome	Permanent Draft	Soil microbial communities from different locations in Australia	Soil microbial communities from Australia - 102.100.100/12562	Commonwealth Scientific and Industrial Research Organisation (CSIRO)	3300040578	No	0	0	NA	NA	janet.jansson@pnnl.gov; ruonan.wu@pnnl.gov; emily.graham@pnnl.gov; ryneches@lbl.gov	Janet Jansson; Ruonan Wu; Emily Graham; Russell Neches	NA	NA	NA	NA	Australia	Environmental	Terrestrial	Unclassified	Soil	Unclassified	NA	No	Australia	-35.8811	149.0083	NA	NA	NA	NA	NA	NA	2002557	5268	4527	0
3300037431	Microbiome	Permanent Draft	Soil microbial communities from Nachusa Grasslands, Illinois, United States	Soil microbial communities from Nachusa Grasslands, Illinois, United States - WH_050217	DOE Joint Genome Institute (JGI)	3300037431	Yes	0	0	NA	NA	nbarber@sdsu.edu; wswingley@niu.edu	Nicholas Barber; Wesley Swingley	NA	wswingley@niu.edu	Wesley Swingley	217	USA: Illinois	Environmental	Terrestrial	Unclassified	Soil	Grasslands	soil	No	USA	41.8725	-89.3578	NA	NA	NA	NA	NA	NA	321875089	861264	734693	0
3300037139	Microbiome	Permanent Draft	Peatland microbial communities from Stordalen Mire, Sweden	Peatland microbial communities from Stordalen Mire, Sweden - 714 P3 40-44	DOE Joint Genome Institute (JGI)	3300037139	Yes	0	0	NA	NA	saleska@email.arizona.edu; virginia.isabel.rich@gmail.com; sbingvivi@gmail.com; cronin.87@osu.edu	Scott Saleska; Virginia Rich; Fen Li; Dylan Cronin	NA	saleska@email.arizona.edu	Scott Saleska	NA	Sweden: Norrbotten County, Stordalen Mire	Environmental	Terrestrial	Unclassified	Peat	Unclassified	soil	No	Sweden	68.3532	19.0466	NA	NA	NA	NA	NA	NA	789752646	1349439	774615	1
3300039466	Microbiome	Permanent Draft	Terrestrial soil microbial communities from rice fields in China	Terrestrial soil microbial communities from rice field in Benbu, Anhui, China - 13ABB	Shanghai Personal Biotechnology Co., Ltd.	3300039466	No	0	0	emily.graham@pnnl.gov	Emily Graham	emily.graham@pnnl.gov; ryneches@lbl.gov; xjzhang68@sjtu.edu.cn	Emily Graham; Russell Neches; Xiaojun Zhang	NA	xjzhang68@sjtu.edu.cn	Xiaojun Zhang	NA	China: Benbu, Anhui	Environmental	Terrestrial	Unclassified	Soil	Agricultural	Terrestrial soil	No	China	117.57	33.74	NA	NA	NA	NA	NA	NA	2385076701	6123195	4887498	2
3300038478	Microbiome	Permanent Draft	Peatland microbial communities from Stordalen Mire, Sweden	Peat soil microbial communities from Stordalen Mire, Sweden - 715 P1 1-5	DOE Joint Genome Institute (JGI)	3300038478	Yes	0	0	NA	NA	saleska@email.arizona.edu; virginia.isabel.rich@gmail.com; sbingvivi@gmail.com; cronin.87@osu.edu	Scott Saleska; Virginia Rich; Fen Li; Dylan Cronin	NA	saleska@email.arizona.edu	Scott Saleska	NA	Sweden: Norrbotten County, Stordalen Mire	Environmental	Terrestrial	Unclassified	Peat	Unclassified	soil	No	Sweden	68.3534	19.0471	NA	NA	NA	NA	NA	NA	951267007	1947690	1424574	2
3300040225	Microbiome	Permanent Draft	Soil microbial communities from agricultural sites in Illinois, United States	Soil microbial communities from agricultural site in Illinois, United States - K1	Georgia Institute of Technology	3300040225	No	0	0	NA	NA	janet.jansson@pnnl.gov; emily.graham@pnnl.gov; ryneches@lbl.gov	Janet Jansson; Emily Graham; Russell Neches	NA	kostas.konstantinidis@ce.gatech.edu	Kostas Konstantinidis	NA	USA: Illinois	Environmental	Terrestrial	Unclassified	Soil	Agricultural land	Soil	No	USA	40.075	-88.242	NA	NA	NA	NA	NA	NA	8333323	20704	15959	0
3300034631	Microbiome	Permanent Draft	Terrestrial microbial communities from various environments and locations	Soil microbial communities from Atacama Desert, Chile - 20181212_24i	DOE Joint Genome Institute (JGI)	3300034631	Yes	0	0	NA	NA	johansen@jcu.edu; jpolle@brooklyn.cuny.edu; npietras@nmsu.edu; dbailey@nmsu.edu	Jeffrey Johansen; Juergen Polle; Nicole Pietrasiak; Donovan Bailey	NA	npietras@nmsu.edu	Nicole Pietrasiak	335	Chile: Atacama Region	Environmental	Terrestrial	Unclassified	Soil	Unclassified	Soil	No	Chile	-26.1119	-70.6479	NA	NA	NA	NA	NA	NA	92017551	126209	47909	5
3300037222	Microbiome	Permanent Draft	Peatland microbial communities from Stordalen Mire, Sweden	Peatland microbial communities from Stordalen Mire, Sweden - 712 P-3-D	DOE Joint Genome Institute (JGI)	3300037222	Yes	0	0	NA	NA	saleska@email.arizona.edu; virginia.isabel.rich@gmail.com; sbingvivi@gmail.com; cronin.87@osu.edu	Scott Saleska; Virginia Rich; Fen Li; Dylan Cronin	NA	saleska@email.arizona.edu	Scott Saleska	NA	Sweden: Norrbotten County, Stordalen Mire	Environmental	Terrestrial	Unclassified	Peat	Unclassified	soil	No	Sweden	68.3534	19.0472	NA	NA	NA	NA	NA	NA	639014590	1276206	863989	4
3300040527	Microbiome	Permanent Draft	Terrestrial soil microbial communities from various locations - NEON	Core terrestrial soil microbial communities from Oak Ridge, Appalachians & Cumberland Plateau, TN, USA - ORNL_053-O-20170621-COMP-DNA1	Battelle Memorial Institute	3300040527	No	0	0	supratimmukherjee@lbl.gov	Supratim Mukherjee	supratimmukherjee@lbl.gov; lstanish@battelleecology.org; ryneches@lbl.gov	Supratim Mukherjee; Lee Stanish; Russell Neches	NA	lstanish@battelleecology.org	Lee Stanish	NA	USA: Ordway-Swisher Biological Station, Southeast, FL	Environmental	Terrestrial	Unclassified	Soil	Unclassified	Core terrestrial soil	No	USA	35.96412	-84.2826	NA	NA	NA	NA	NA	NA	2575704	8007	7633	0
3300040450	Microbiome	Permanent Draft	Soil microbial communities from different locations in Australia	Soil microbial communities from Australia - 102.100.100/7849	Commonwealth Scientific and Industrial Research Organisation (CSIRO)	3300040450	No	0	0	NA	NA	janet.jansson@pnnl.gov; ruonan.wu@pnnl.gov; emily.graham@pnnl.gov; ryneches@lbl.gov	Janet Jansson; Ruonan Wu; Emily Graham; Russell Neches	NA	NA	NA	NA	Australia	Environmental	Terrestrial	Unclassified	Soil	Unclassified	NA	No	Australia	-35.14128158	150.7379895	NA	NA	NA	NA	NA	NA	3744682	9103	7430	0
3300037069	Microbiome	Permanent Draft	Soil microbial communities from SRUC Craibstone Estate, Aberdeen, Scotland, United Kingdom	Soil viral communities from SRUC Craibstone Estate, Aberdeen, Scotland, United Kingdom - 19_4.5_V_1	DOE Joint Genome Institute (JGI)	3300037069	Yes	0	0	NA	NA	timothy.vogel@ec-lyon.fr; graeme.nicol@ec-lyon.fr; christina.hazard@ec-lyon.fr	Timothy Vogel; Graeme Nicol; Christina Hazard	NA	graeme.nicol@ec-lyon.fr	Graeme Nicol	103	United Kingdom: Aberdeen, Scotland	Environmental	Terrestrial	Unclassified	Soil	Agricultural	soil	No	United Kingdom	57.1866	-2.2146	NA	NA	NA	NA	NA	NA	337615671	867662	500780	0
3300036837	Microbiome	Permanent Draft	Soil microbial communities from Everglades Agricultural Area, Florida, United States	Soil microbial communities from Everglades Agricultural Area, Florida, United States - EAA2017_July_plot3_rep3	DOE Joint Genome Institute (JGI)	3300036837	Yes	0	0	NA	NA	jun.zhao1215@hotmail.com; sdaroub@ufl.edu; w.martenshabbena@ufl.edu; jencooper@ufl.edu; ewt@ufl.edu; keyhani@ufl.edu	Jun Zhao; Samira Daroub; Willm Martens-Habbena; Jennifer Cooper; Eric Triplett; Nemat Keyhani	NA	w.martenshabbena@ufl.edu	Willm Martens-Habbena	2	USA: Florida	Environmental	Terrestrial	Unclassified	Soil	Agricultural	soil	No	USA	26.6591	-80.6279	NA	NA	NA	NA	NA	NA	2251976868	3697493	2067935	2
3300036790	Microbiome	Permanent Draft	Soil fungal communities from Pine and Eucalyptus forests in California, United States and New South Wales, Australia	Soil fungal communities from native Pine forests in California, United States - CAC_9	DOE Joint Genome Institute (JGI)	3300036790	Yes	0	0	NA	NA	lnagy@clarku.edu; kochen@ufl.edu; fungi@duke.edu; lnagy@unicamp.br; erbrzostek@mail.wvu.edu; hoeksema@olemiss.edu; jmtalbot@bu.edu; sunny.liao@ufl.edu; jbrewer@olemiss.edu	Laszlo Nagy; Ko-Hsuan Chen; Rytas Vilgalys; Lazlo Nagy; Edward Brzostek; Jason Hoeksema; Jennifer Bhatnagar; Hui-Ling Liao; Stephen Brewer	NA	sunny.liao@ufl.edu	Hui-Ling Liao	93	USA: California	Environmental	Terrestrial	Unclassified	Soil	Forest Soil	soil	No	USA	35.5	-121	NA	NA	NA	NA	NA	NA	2421893946	3459341	1570068	5
3300039932	Microbiome	Permanent Draft	Terrestrial soil microbial communities from various locations - NEON	Core terrestrial soil microbial communities from Central Plains Experimental Range, Central Plains, CO, USA - CPER_002-M-20160719-COMP-DNA1	Battelle Memorial Institute	3300039932	No	0	0	supratimmukherjee@lbl.gov	Supratim Mukherjee	supratimmukherjee@lbl.gov; lstanish@battelleecology.org; ryneches@lbl.gov	Supratim Mukherjee; Lee Stanish; Russell Neches	NA	lstanish@battelleecology.org	Lee Stanish	NA	USA: Central Plains Experimental Range, Central Plains, CO	Environmental	Terrestrial	Unclassified	Soil	Unclassified	Core terrestrial soil	No	USA	40.81553	-104.7456	NA	NA	NA	NA	NA	NA	21796544	58405	48996	0
3300037070	Microbiome	Permanent Draft	Soil microbial communities from SRUC Craibstone Estate, Aberdeen, Scotland, United Kingdom	Soil viral communities from SRUC Craibstone Estate, Aberdeen, Scotland, United Kingdom - 22_7.5_V_1	DOE Joint Genome Institute (JGI)	3300037070	Yes	0	0	NA	NA	timothy.vogel@ec-lyon.fr; graeme.nicol@ec-lyon.fr; christina.hazard@ec-lyon.fr	Timothy Vogel; Graeme Nicol; Christina Hazard	NA	graeme.nicol@ec-lyon.fr	Graeme Nicol	103	United Kingdom: Aberdeen, Scotland	Environmental	Terrestrial	Unclassified	Soil	Agricultural	soil	No	United Kingdom	57.1863	-2.2145	NA	NA	NA	NA	NA	NA	526222991	1306068	723054	0
3300039455	Microbiome	Permanent Draft	Soil microbial communities from Alaska and Oklahoma, USA	Soil microbial communities from CiPEHR study site in Alaska, USA - CiPEHR-AK-2010_T3	Georgia Institute of Technology	3300039455	No	0	0	NA	NA	janet.jansson@pnnl.gov; emily.graham@pnnl.gov; ryneches@lbl.gov	Janet Jansson; Emily Graham; Russell Neches	NA	kostas.konstantinidis@ce.gatech.edu	Kostas Konstantinidis	NA	USA: Alaska	Environmental	Terrestrial	Unclassified	Soil	Permafrost	Soil	No	USA	63.88306	-149.22556	NA	NA	NA	NA	NA	NA	1338201931	2699857	1833091	5
3300039782	Microbiome	Permanent Draft	Soil microbial communities from different locations in Australia	Soil microbial communities from Australia - 102.100.100/7827	Commonwealth Scientific and Industrial Research Organisation (CSIRO)	3300039782	No	0	0	NA	NA	janet.jansson@pnnl.gov; ruonan.wu@pnnl.gov; emily.graham@pnnl.gov; ryneches@lbl.gov	Janet Jansson; Ruonan Wu; Emily Graham; Russell Neches	NA	NA	NA	NA	Australia	Environmental	Terrestrial	Unclassified	Soil	Unclassified	NA	No	Australia	-35.12809248	150.7568768	NA	NA	NA	NA	NA	NA	37702237	79995	55254	1
3300040439	Microbiome	Permanent Draft	Terrestrial soil microbial communities from various locations - NEON	Relocatable terrestrial soil microbial communities from Healy, Taiga, AK, USA - HEAL_010-O-20170724-COMP-DNA1	Battelle Memorial Institute	3300040439	No	0	0	supratimmukherjee@lbl.gov	Supratim Mukherjee	supratimmukherjee@lbl.gov; lstanish@battelleecology.org; ryneches@lbl.gov	Supratim Mukherjee; Lee Stanish; Russell Neches	NA	lstanish@battelleecology.org	Lee Stanish	NA	USA: Healy, Taiga, AK	Environmental	Terrestrial	Unclassified	Soil	Unclassified	Relocatable terrestrial soil	No	USA	63.87569	-149.21334	NA	NA	NA	NA	NA	NA	4120625	13097	12011	0
3300039655	Microbiome	Permanent Draft	Soil microbial communities from different locations in Australia	Soil microbial communities from Hawkesbury, Australia - 102.100.100/19497	Commonwealth Scientific and Industrial Research Organisation (CSIRO)	3300039655	No	0	0	NA	NA	janet.jansson@pnnl.gov; ruonan.wu@pnnl.gov; emily.graham@pnnl.gov; ryneches@lbl.gov	Janet Jansson; Ruonan Wu; Emily Graham; Russell Neches	NA	NA	NA	NA	Australia: Hawkesbury	Environmental	Terrestrial	Unclassified	Soil	Unclassified	NA	No	Australia	-33.60897	150.7254	NA	NA	NA	NA	NA	NA	58535653	123745	86484	2
3300040559	Microbiome	Permanent Draft	Terrestrial soil microbial communities from various locations - NEON	Core terrestrial soil microbial communities from Onaqui, Great Basin, UT, USA - ONAQ_044-M-20160727-COMP-DNA1	Battelle Memorial Institute	3300040559	No	0	0	supratimmukherjee@lbl.gov	Supratim Mukherjee	supratimmukherjee@lbl.gov; lstanish@battelleecology.org; ryneches@lbl.gov	Supratim Mukherjee; Lee Stanish; Russell Neches	NA	lstanish@battelleecology.org	Lee Stanish	NA	USA: Oak Ridge, Appalachians & Cumberland Plateau, TN	Environmental	Terrestrial	Unclassified	Soil	Unclassified	Core terrestrial soil	No	USA	40.17759	-112.45244	NA	NA	NA	NA	NA	NA	2540084	8844	8416	0
3300040522	Microbiome	Permanent Draft	Terrestrial soil microbial communities from various locations - NEON	Core terrestrial soil microbial communities from Central Plains Experimental Range, Central Plains, CO, USA - CPER_003-M-35-15-20140415-GEN-DNA1	Argonne National Laboratory	3300040522	No	0	0	supratimmukherjee@lbl.gov	Supratim Mukherjee	janet.jansson@pnnl.gov; emily.graham@pnnl.gov; ryneches@lbl.gov	Janet Jansson; Emily Graham; Russell Neches	NA	lstanish@battelleecology.org	Lee Stanish	NA	USA: Central Plains Experimental Range, Central Plains, CO	Environmental	Terrestrial	Unclassified	Soil	Unclassified	Core terrestrial soil	No	USA	40.81553	-104.7456	NA	NA	NA	NA	NA	NA	2717478	8373	7833	0
3300037208	Microbiome	Permanent Draft	Peatland microbial communities from Stordalen Mire, Sweden	Peatland microbial communities from Stordalen Mire, Sweden - 711 S-2-D	DOE Joint Genome Institute (JGI)	3300037208	Yes	0	0	NA	NA	saleska@email.arizona.edu; virginia.isabel.rich@gmail.com; sbingvivi@gmail.com; cronin.87@osu.edu	Scott Saleska; Virginia Rich; Fen Li; Dylan Cronin	NA	saleska@email.arizona.edu	Scott Saleska	NA	Sweden: Norrbotten County, Stordalen Mire	Environmental	Terrestrial	Unclassified	Peat	Unclassified	soil	No	Sweden	68.3532	19.0475	NA	NA	NA	NA	NA	NA	711889384	1194691	715291	5
3300040698	Microbiome	Permanent Draft	Terrestrial soil microbial communities from various locations - NEON	Relocatable terrestrial soil microbial communities from Jones Ecological Research Center, Southeast, GA, USA - JERC_002-M-20140910-COMP-DNA1	Argonne National Laboratory	3300040698	No	0	0	supratimmukherjee@lbl.gov	Supratim Mukherjee	janet.jansson@pnnl.gov; emily.graham@pnnl.gov; ryneches@lbl.gov	Janet Jansson; Emily Graham; Russell Neches	NA	lstanish@battelleecology.org	Lee Stanish	NA	USA: Jornada LTER, Desert Southwest, NM	Environmental	Terrestrial	Unclassified	Soil	Unclassified	Relocatable terrestrial soil	No	USA	31.19484	-84.46861	NA	NA	NA	NA	NA	NA	1099041	3363	3240	0
3300036783	Microbiome	Permanent Draft	Soil fungal communities from Pine and Eucalyptus forests in California, United States and New South Wales, Australia	Soil fungal communities from native Pine forests in New South Wales, Australia - Pe_8	DOE Joint Genome Institute (JGI)	3300036783	Yes	0	0	NA	NA	lnagy@clarku.edu; kochen@ufl.edu; fungi@duke.edu; lnagy@unicamp.br; erbrzostek@mail.wvu.edu; hoeksema@olemiss.edu; jmtalbot@bu.edu; sunny.liao@ufl.edu; jbrewer@olemiss.edu	Laszlo Nagy; Ko-Hsuan Chen; Rytas Vilgalys; Lazlo Nagy; Edward Brzostek; Jason Hoeksema; Jennifer Bhatnagar; Hui-Ling Liao; Stephen Brewer	NA	sunny.liao@ufl.edu	Hui-Ling Liao	686	Australia: New South Wales	Environmental	Terrestrial	Unclassified	Soil	Forest Soil	soil	No	Australia	-34.5	150	NA	NA	NA	NA	NA	NA	1664770815	2795865	1645276	2
3300040366	Microbiome	Permanent Draft	Terrestrial soil microbial communities from various locations - NEON	Relocatable terrestrial soil microbial communities from Blandy Experimental Farm, Mid-Atlantic, VA, USA - BLAN_004-M-20170713-COMP-DNA1	Battelle Memorial Institute	3300040366	No	0	0	supratimmukherjee@lbl.gov	Supratim Mukherjee	supratimmukherjee@lbl.gov; lstanish@battelleecology.org; ryneches@lbl.gov	Supratim Mukherjee; Lee Stanish; Russell Neches	NA	lstanish@battelleecology.org	Lee Stanish	NA	USA: Blandy Experimental Farm, Mid-Atlantic, VA	Environmental	Terrestrial	Unclassified	Soil	Unclassified	Relocatable terrestrial soil	No	USA	39.06026	-78.07164	NA	NA	NA	NA	NA	NA	6309254	17379	14896	0
3300039637	Microbiome	Permanent Draft	Soil microbial communities from different locations in Australia	Soil microbial communities from Australia - 102.100.100/12521	Commonwealth Scientific and Industrial Research Organisation (CSIRO)	3300039637	No	0	0	NA	NA	janet.jansson@pnnl.gov; ruonan.wu@pnnl.gov; emily.graham@pnnl.gov; ryneches@lbl.gov	Janet Jansson; Ruonan Wu; Emily Graham; Russell Neches	NA	NA	NA	NA	Australia	Environmental	Terrestrial	Unclassified	Soil	Unclassified	NA	No	Australia	-30.20066902	149.597249	NA	NA	NA	NA	NA	NA	71962308	145089	96396	1
3300037166	Microbiome	Permanent Draft	Peatland microbial communities from Stordalen Mire, Sweden	Peatland microbial communities from Stordalen Mire, Sweden - 716 E2 10-14	DOE Joint Genome Institute (JGI)	3300037166	Yes	0	0	NA	NA	saleska@email.arizona.edu; virginia.isabel.rich@gmail.com; sbingvivi@gmail.com; cronin.87@osu.edu	Scott Saleska; Virginia Rich; Fen Li; Dylan Cronin	NA	saleska@email.arizona.edu	Scott Saleska	NA	Sweden: Norrbotten County, Stordalen Mire	Environmental	Terrestrial	Unclassified	Peat	Unclassified	soil	No	Sweden	68.3533	19.0467	NA	NA	NA	NA	NA	NA	666981400	1269370	866006	5
3300039698	Microbiome	Permanent Draft	Soil microbial communities from different locations in Australia	Soil microbial communities from Australia - 102.100.100/7904	Commonwealth Scientific and Industrial Research Organisation (CSIRO)	3300039698	No	0	0	NA	NA	janet.jansson@pnnl.gov; ruonan.wu@pnnl.gov; emily.graham@pnnl.gov; ryneches@lbl.gov	Janet Jansson; Ruonan Wu; Emily Graham; Russell Neches	NA	NA	NA	NA	Australia	Environmental	Terrestrial	Unclassified	Soil	Unclassified	NA	No	Australia	-34.07723778	118.8686719	NA	NA	NA	NA	NA	NA	47904370	106232	78478	0
3300040659	Microbiome	Permanent Draft	Terrestrial soil microbial communities from various locations - NEON	Core terrestrial soil microbial communities from Onaqui, Great Basin, UT, USA - ONAQ_008-M-20170627-COMP-DNA1	Battelle Memorial Institute	3300040659	No	0	0	supratimmukherjee@lbl.gov	Supratim Mukherjee	supratimmukherjee@lbl.gov; lstanish@battelleecology.org; ryneches@lbl.gov	Supratim Mukherjee; Lee Stanish; Russell Neches	NA	lstanish@battelleecology.org	Lee Stanish	NA	USA: Onaqui, Great Basin, UT	Environmental	Terrestrial	Unclassified	Soil	Unclassified	Core terrestrial soil	No	USA	40.17759	-112.45244	NA	NA	NA	NA	NA	NA	1543243	5107	4822	0
3300037240	Microbiome	Permanent Draft	Peatland microbial communities from Stordalen Mire, Sweden	Peatland microbial communities from Stordalen Mire, Sweden - 712 P-1-D	DOE Joint Genome Institute (JGI)	3300037240	Yes	0	0	NA	NA	saleska@email.arizona.edu; virginia.isabel.rich@gmail.com; sbingvivi@gmail.com; cronin.87@osu.edu	Scott Saleska; Virginia Rich; Fen Li; Dylan Cronin	NA	saleska@email.arizona.edu	Scott Saleska	NA	Sweden: Norrbotten County, Stordalen Mire	Environmental	Terrestrial	Unclassified	Peat	Unclassified	soil	No	Sweden	68.3534	19.0473	NA	NA	NA	NA	NA	NA	789968913	1475943	947534	3
3300039537	Microbiome	Permanent Draft	Tundra field soil microbial communities from Alaska Tundra, USA	Tundra field soil microbial communities from Alaska Tundra, USA - AK5YR 6C 15-25cm	Georgia Institute of Technology	3300039537	No	0	0	NA	NA	janet.jansson@pnnl.gov; emily.graham@pnnl.gov; ryneches@lbl.gov	Janet Jansson; Emily Graham; Russell Neches	NA	kostas.konstantinidis@ce.gatech.edu	Kostas Konstantinidis	455.05	USA: Alaska	Environmental	Terrestrial	Unclassified	Soil	Unclassified	Tundra field soil	No	USA	63.88306	-149.22556	NA	NA	NA	NA	NA	NA	167708112	355212	255731	0
3300036893	Microbiome	Permanent Draft	Peatland microbial communities from Stordalen Mire, Sweden	Peat soil microbial communities from Stordalen Mire, Sweden - 714 S3 1-5	DOE Joint Genome Institute (JGI)	3300036893	Yes	0	0	NA	NA	saleska@email.arizona.edu; virginia.isabel.rich@gmail.com; sbingvivi@gmail.com; cronin.87@osu.edu	Scott Saleska; Virginia Rich; Fen Li; Dylan Cronin	NA	saleska@email.arizona.edu	Scott Saleska	NA	Sweden: Norrbotten County, Stordalen Mire	Environmental	Terrestrial	Unclassified	Peat	Unclassified	soil	No	Sweden	68.3531	19.0476	NA	NA	NA	NA	NA	NA	638507005	1269604	876495	0
3300040652	Microbiome	Permanent Draft	Terrestrial soil microbial communities from various locations - NEON	Relocatable terrestrial soil microbial communities from Jones Ecological Research Center, Southeast, GA, USA - JERC_049-M-20170725-COMP-DNA1	Battelle Memorial Institute	3300040652	No	0	0	supratimmukherjee@lbl.gov	Supratim Mukherjee	supratimmukherjee@lbl.gov; lstanish@battelleecology.org; ryneches@lbl.gov	Supratim Mukherjee; Lee Stanish; Russell Neches	NA	lstanish@battelleecology.org	Lee Stanish	NA	USA: Jones Ecological Research Center, Southeast, GA	Environmental	Terrestrial	Unclassified	Soil	Unclassified	Relocatable terrestrial soil	No	USA	31.19484	-84.46861	NA	NA	NA	NA	NA	NA	2055617	6558	6248	0
3300033824	Microbiome	Permanent Draft	Peatland microbial communities from Stordalen Mire, Sweden	Peat soil microbial communities from Stordalen Mire, Sweden - 714 S2 5-9	DOE Joint Genome Institute (JGI)	3300033824	Yes	0	0	NA	NA	saleska@email.arizona.edu; virginia.isabel.rich@gmail.com; sbingvivi@gmail.com; cronin.87@osu.edu	Scott Saleska; Virginia Rich; Fen Li; Dylan Cronin	NA	saleska@email.arizona.edu	Scott Saleska	NA	Sweden: Norrbotten County, Stordalen Mire	Environmental	Terrestrial	Unclassified	Peat	Unclassified	soil	No	Sweden	68.3532	19.0471	NA	NA	NA	NA	NA	NA	381548759	732899	500482	0
3300040218	Microbiome	Permanent Draft	Terrestrial soil microbial communities from various locations - NEON	Core terrestrial soil microbial communities from Onaqui, Great Basin, UT, USA - ONAQ_041-M-20170628-COMP-DNA1	Battelle Memorial Institute	3300040218	No	0	0	supratimmukherjee@lbl.gov	Supratim Mukherjee	supratimmukherjee@lbl.gov; lstanish@battelleecology.org; ryneches@lbl.gov	Supratim Mukherjee; Lee Stanish; Russell Neches	NA	lstanish@battelleecology.org	Lee Stanish	NA	USA: Onaqui, Great Basin, UT	Environmental	Terrestrial	Unclassified	Soil	Unclassified	Core terrestrial soil	No	USA	40.17759	-112.45244	NA	NA	NA	NA	NA	NA	8996437	26748	23302	0
3300039797	Microbiome	Permanent Draft	Soil microbial communities from different locations in Australia	Soil microbial communities from Australia - 102.100.100/12882	Commonwealth Scientific and Industrial Research Organisation (CSIRO)	3300039797	No	0	0	NA	NA	janet.jansson@pnnl.gov; ruonan.wu@pnnl.gov; emily.graham@pnnl.gov; ryneches@lbl.gov	Janet Jansson; Ruonan Wu; Emily Graham; Russell Neches	NA	NA	NA	NA	Australia	Environmental	Terrestrial	Unclassified	Soil	Unclassified	NA	No	Australia	-13.52115	134.50615	NA	NA	NA	NA	NA	NA	33443808	72062	49195	0
3300040209	Microbiome	Permanent Draft	Terrestrial soil microbial communities from various locations - NEON	Core terrestrial soil microbial communities from Talladega National Forest, Ozarks Complex, AL, USA - TALL_004-M-20140708-COMP-DNA1	Argonne National Laboratory	3300040209	No	0	0	supratimmukherjee@lbl.gov	Supratim Mukherjee	janet.jansson@pnnl.gov; emily.graham@pnnl.gov; ryneches@lbl.gov	Janet Jansson; Emily Graham; Russell Neches	NA	lstanish@battelleecology.org	Lee Stanish	NA	USA: Talladega National Forest, Ozarks Complex, AL	Environmental	Terrestrial	Unclassified	Soil	Forest Soil	Core terrestrial soil	No	USA	32.95046	-87.39327	NA	NA	NA	NA	NA	NA	9899641	27004	24197	0
3300039884	Microbiome	Permanent Draft	Soil microbial communities from different locations in Australia	Soil microbial communities from Australia - 102.100.100/13733	Commonwealth Scientific and Industrial Research Organisation (CSIRO)	3300039884	No	0	0	NA	NA	janet.jansson@pnnl.gov; ruonan.wu@pnnl.gov; emily.graham@pnnl.gov; ryneches@lbl.gov	Janet Jansson; Ruonan Wu; Emily Graham; Russell Neches	NA	NA	NA	NA	Australia	Environmental	Terrestrial	Unclassified	Soil	Unclassified	NA	No	Australia	-30.19192056	120.6425258	NA	NA	NA	NA	NA	NA	23598817	49196	33469	0
3300036911	Microbiome	Permanent Draft	Peatland microbial communities from Stordalen Mire, Sweden	Peat soil microbial communities from Stordalen Mire, Sweden - 715 E2 10-14	DOE Joint Genome Institute (JGI)	3300036911	Yes	0	0	NA	NA	saleska@email.arizona.edu; virginia.isabel.rich@gmail.com; sbingvivi@gmail.com; cronin.87@osu.edu	Scott Saleska; Virginia Rich; Fen Li; Dylan Cronin	NA	saleska@email.arizona.edu	Scott Saleska	NA	Sweden: Norrbotten County, Stordalen Mire	Environmental	Terrestrial	Unclassified	Peat	Unclassified	soil	No	Sweden	68.3533	19.0468	NA	NA	NA	NA	NA	NA	411886828	860291	634201	5
3300038464	Microbiome	Permanent Draft	Peatland microbial communities from Stordalen Mire, Sweden	Peat soil microbial communities from Stordalen Mire, Sweden - 714 S3 30-34	DOE Joint Genome Institute (JGI)	3300038464	Yes	0	0	NA	NA	saleska@email.arizona.edu; virginia.isabel.rich@gmail.com; sbingvivi@gmail.com; cronin.87@osu.edu	Scott Saleska; Virginia Rich; Fen Li; Dylan Cronin	NA	saleska@email.arizona.edu	Scott Saleska	NA	Sweden: Norrbotten County, Stordalen Mire	Environmental	Terrestrial	Unclassified	Peat	Unclassified	soil	No	Sweden	68.3531	19.0476	NA	NA	NA	NA	NA	NA	584307258	961118	559473	5
3300040482	Microbiome	Permanent Draft	Terrestrial soil microbial communities from various locations - NEON	Relocatable terrestrial soil microbial communities from Steigerwaldt Land Services, Great Lakes, WI, USA - STEI_060-M-20160726-COMP-DNA1	Battelle Memorial Institute	3300040482	No	0	0	supratimmukherjee@lbl.gov	Supratim Mukherjee	supratimmukherjee@lbl.gov; lstanish@battelleecology.org; ryneches@lbl.gov	Supratim Mukherjee; Lee Stanish; Russell Neches	NA	lstanish@battelleecology.org	Lee Stanish	NA	USA: Steigerwaldt Land Services, Great Lakes, WI	Environmental	Terrestrial	Unclassified	Soil	Unclassified	Relocatable terrestrial soil	No	USA	45.50894	-89.58637	NA	NA	NA	NA	NA	NA	3914251	11478	10620	0
3300039684	Microbiome	Permanent Draft	Agricultural soil microbial communities from Boone County, Iowa, USA	Corn field soil microbial communities from Boone County, Iowa, USA - CC12-WS-July2012	Iowa State University	3300039684	No	0	0	emily.graham@pnnl.gov	Emily Graham	Kirsten.Hofmockel@pnnl.gov; janet.jansson@pnnl.gov; ruonan.wu@pnnl.gov; emily.graham@pnnl.gov; accopeland@lbl.gov; ryneches@lbl.gov	Kirsten Hofmockel; Janet Jansson; Ruonan Wu; Emily Graham; Alex Copeland; Russell Neches	NA	Kirsten.Hofmockel@pnnl.gov	Kirsten Hofmockel	NA	USA: Iowa	Environmental	Terrestrial	Unclassified	Soil	Agricultural land	Corn field soil	No	USA	42.01375	-93.783837	NA	NA	NA	NA	NA	NA	51749414	167277	148000	0
3300040640	Microbiome	Permanent Draft	Terrestrial soil microbial communities from various locations - NEON	Relocatable terrestrial soil microbial communities from Great Smoky Mountains National Park, TN, USA - GRSM_001-O-20170717-COMP-DNA1	Battelle Memorial Institute	3300040640	No	0	0	supratimmukherjee@lbl.gov	Supratim Mukherjee	supratimmukherjee@lbl.gov; lstanish@battelleecology.org; ryneches@lbl.gov	Supratim Mukherjee; Lee Stanish; Russell Neches	NA	lstanish@battelleecology.org	Lee Stanish	NA	USA: Great Smoky Mountains National Park, TN	Environmental	Terrestrial	Unclassified	Soil	Unclassified	Relocatable terrestrial soil	No	USA	35.68896	-83.50195	NA	NA	NA	NA	NA	NA	2342043	7422	6990	0
3300039644	Microbiome	Permanent Draft	Agricultural soil microbial communities from Boone County, Iowa, USA	Corn field soil microbial communities from Boone County, Iowa, USA - CC12-Micro-July2012	Iowa State University	3300039644	No	0	0	emily.graham@pnnl.gov	Emily Graham	Kirsten.Hofmockel@pnnl.gov; janet.jansson@pnnl.gov; ruonan.wu@pnnl.gov; emily.graham@pnnl.gov; accopeland@lbl.gov; ryneches@lbl.gov	Kirsten Hofmockel; Janet Jansson; Ruonan Wu; Emily Graham; Alex Copeland; Russell Neches	NA	Kirsten.Hofmockel@pnnl.gov	Kirsten Hofmockel	NA	USA: Iowa	Environmental	Terrestrial	Unclassified	Soil	Agricultural land	Corn field soil	No	USA	42.01375	-93.783837	NA	NA	NA	NA	NA	NA	62283397	185977	162370	0
3300036443	Microbiome	Permanent Draft	Terrestrial microbial communities from various environments and locations	Desert soil microbial communities from Utah, United States - 20190125_19	DOE Joint Genome Institute (JGI)	3300036443	Yes	0	0	NA	NA	johansen@jcu.edu; jpolle@brooklyn.cuny.edu; npietras@nmsu.edu; dbailey@nmsu.edu	Jeffrey Johansen; Juergen Polle; Nicole Pietrasiak; Donovan Bailey	NA	npietras@nmsu.edu	Nicole Pietrasiak	1700	USA: Utah	Environmental	Terrestrial	Unclassified	Soil	Desert	Desert soil	No	USA	40.23	-112.4652	NA	NA	NA	NA	NA	NA	67964822	78901	17143	3
3300039779	Microbiome	Permanent Draft	Terrestrial soil microbial communities from various locations - NEON	Core terrestrial soil microbial communities from Onaqui, Great Basin, UT, USA - ONAQ_012-M-20160728-COMP-DNA1	Battelle Memorial Institute	3300039779	No	0	0	supratimmukherjee@lbl.gov	Supratim Mukherjee	supratimmukherjee@lbl.gov; lstanish@battelleecology.org; ryneches@lbl.gov	Supratim Mukherjee; Lee Stanish; Russell Neches	NA	lstanish@battelleecology.org	Lee Stanish	NA	USA: Onaqui, Great Basin, UT	Environmental	Terrestrial	Unclassified	Soil	Unclassified	Core terrestrial soil	No	USA	40.17759	-112.45244	NA	NA	NA	NA	NA	NA	37127164	98988	85492	0
3300036888	Microbiome	Permanent Draft	Peatland microbial communities from Stordalen Mire, Sweden	Peat soil microbial communities from Stordalen Mire, Sweden - 714 S1 20-24	DOE Joint Genome Institute (JGI)	3300036888	Yes	0	0	NA	NA	saleska@email.arizona.edu; virginia.isabel.rich@gmail.com; sbingvivi@gmail.com; cronin.87@osu.edu	Scott Saleska; Virginia Rich; Fen Li; Dylan Cronin	NA	saleska@email.arizona.edu	Scott Saleska	NA	Sweden: Norrbotten County, Stordalen Mire	Environmental	Terrestrial	Unclassified	Peat	Unclassified	soil	No	Sweden	68.3532	19.0475	NA	NA	NA	NA	NA	NA	509027813	806340	439305	3
3300039876	Microbiome	Permanent Draft	Soil microbial communities from different locations in Australia	Soil microbial communities from Australia - 102.100.100/9444	Commonwealth Scientific and Industrial Research Organisation (CSIRO)	3300039876	No	0	0	NA	NA	janet.jansson@pnnl.gov; ruonan.wu@pnnl.gov; emily.graham@pnnl.gov; ryneches@lbl.gov	Janet Jansson; Ruonan Wu; Emily Graham; Russell Neches	NA	NA	NA	NA	Australia	Environmental	Terrestrial	Unclassified	Soil	Unclassified	NA	No	Australia	-35.3365	148.8305	NA	NA	NA	NA	NA	NA	24033486	51393	37857	0
3300037846	Microbiome	Permanent Draft	Forest soil microbial communities from the Harvard Forest LTER site, Massachusetts, United States	Forest soil microbial communities from the Harvard Forest LTER site, Massachusetts, United States - Harvard_soil_liu_12	DOE Joint Genome Institute (JGI)	3300037846	Yes	0	0	NA	NA	xj.allen.liu@gmail.com	Xiao-Jun Allen Liu	NA	xj.allen.liu@gmail.com	Xiao-Jun Allen Liu	NA	USA: Massachusetts	Environmental	Terrestrial	Unclassified	Soil	Forest Soil	soil	No	USA	42.5315	-72.1899	NA	NA	NA	NA	NA	NA	2790998743	4385325	2342709	3
3300037094	Microbiome	Permanent Draft	Peatland microbial communities from Stordalen Mire, Sweden	Peat soil microbial communities from Stordalen Mire, Sweden - 714 S3 20-24	DOE Joint Genome Institute (JGI)	3300037094	Yes	0	0	NA	NA	saleska@email.arizona.edu; virginia.isabel.rich@gmail.com; sbingvivi@gmail.com; cronin.87@osu.edu	Scott Saleska; Virginia Rich; Fen Li; Dylan Cronin	NA	saleska@email.arizona.edu	Scott Saleska	NA	Sweden: Norrbotten County, Stordalen Mire	Environmental	Terrestrial	Unclassified	Peat	Unclassified	soil	No	Sweden	68.3531	19.0476	NA	NA	NA	NA	NA	NA	441179175	713183	398422	2
3300036793	Microbiome	Permanent Draft	Soil fungal communities from Pine and Eucalyptus forests in California, United States and New South Wales, Australia	Soil fungal communities from native Pine forests in New South Wales, Australia - Pe_9	DOE Joint Genome Institute (JGI)	3300036793	Yes	0	0	NA	NA	lnagy@clarku.edu; kochen@ufl.edu; fungi@duke.edu; lnagy@unicamp.br; erbrzostek@mail.wvu.edu; hoeksema@olemiss.edu; jmtalbot@bu.edu; sunny.liao@ufl.edu; jbrewer@olemiss.edu	Laszlo Nagy; Ko-Hsuan Chen; Rytas Vilgalys; Lazlo Nagy; Edward Brzostek; Jason Hoeksema; Jennifer Bhatnagar; Hui-Ling Liao; Stephen Brewer	NA	sunny.liao@ufl.edu	Hui-Ling Liao	686	Australia: New South Wales	Environmental	Terrestrial	Unclassified	Soil	Forest Soil	soil	No	Australia	-34.5	150	NA	NA	NA	NA	NA	NA	1080535012	1824877	1090526	4
3300040355	Microbiome	Permanent Draft	Soil microbial communities from different locations in Australia	Soil microbial communities from Australia - 102.100.100/8142	Commonwealth Scientific and Industrial Research Organisation (CSIRO)	3300040355	No	0	0	NA	NA	janet.jansson@pnnl.gov; ruonan.wu@pnnl.gov; emily.graham@pnnl.gov; ryneches@lbl.gov	Janet Jansson; Ruonan Wu; Emily Graham; Russell Neches	NA	NA	NA	NA	Australia	Environmental	Terrestrial	Unclassified	Soil	Unclassified	NA	No	Australia	-35.8748166	149.01165	NA	NA	NA	NA	NA	NA	4226544	10940	8693	0
3300040389	Microbiome	Permanent Draft	Soil microbial communities from different locations in Australia	Soil microbial communities from Australia - 102.100.100/9498	Commonwealth Scientific and Industrial Research Organisation (CSIRO)	3300040389	No	0	0	NA	NA	janet.jansson@pnnl.gov; ruonan.wu@pnnl.gov; emily.graham@pnnl.gov; ryneches@lbl.gov	Janet Jansson; Ruonan Wu; Emily Graham; Russell Neches	NA	NA	NA	NA	Australia	Environmental	Terrestrial	Unclassified	Soil	Unclassified	NA	No	Australia	-34.57692	139.0061	NA	NA	NA	NA	NA	NA	5694544	14016	11687	0
3300039874	Microbiome	Permanent Draft	Terrestrial soil microbial communities from various locations - NEON	Relocatable terrestrial soil microbial communities from Lajas Experimental Station, Atlantic Neotropical, PR, USA - LAJA_003-M-20160913-COMP-DNA1	Battelle Memorial Institute	3300039874	No	0	0	supratimmukherjee@lbl.gov	Supratim Mukherjee	supratimmukherjee@lbl.gov; lstanish@battelleecology.org; ryneches@lbl.gov	Supratim Mukherjee; Lee Stanish; Russell Neches	NA	lstanish@battelleecology.org	Lee Stanish	NA	USA: Lajas Experimental Station, Atlantic Neotropical, PR	Environmental	Terrestrial	Unclassified	Soil	Unclassified	Relocatable terrestrial soil	No	USA	18.02125	-67.0769	NA	NA	NA	NA	NA	NA	24044772	72387	63205	0
3300037421	Microbiome	Permanent Draft	Forest soil microbial communities from the Harvard Forest LTER site, Massachusetts, United States	Forest soil microbial communities from the Harvard Forest LTER site, Massachusetts, United States - Harvard_soil_liu_1	DOE Joint Genome Institute (JGI)	3300037421	Yes	0	0	NA	NA	xj.allen.liu@gmail.com	Xiao-Jun Allen Liu	NA	xj.allen.liu@gmail.com	Xiao-Jun Allen Liu	NA	USA: Massachusetts	Environmental	Terrestrial	Unclassified	Soil	Forest Soil	soil	No	USA	42.5315	-72.1899	NA	NA	NA	NA	NA	NA	2590540373	4064616	2204742	1
3300037176	Microbiome	Permanent Draft	Peatland microbial communities from Stordalen Mire, Sweden	Peatland microbial communities from Stordalen Mire, Sweden - 716 S3 20-24	DOE Joint Genome Institute (JGI)	3300037176	Yes	0	0	NA	NA	saleska@email.arizona.edu; virginia.isabel.rich@gmail.com; sbingvivi@gmail.com; cronin.87@osu.edu	Scott Saleska; Virginia Rich; Fen Li; Dylan Cronin	NA	saleska@email.arizona.edu	Scott Saleska	NA	Sweden: Norrbotten County, Stordalen Mire	Environmental	Terrestrial	Unclassified	Peat	Unclassified	soil	No	Sweden	68.3532	19.0475	NA	NA	NA	NA	NA	NA	618557998	1067621	650787	6
3300039957	Microbiome	Permanent Draft	Agricultural soil microbial communities from Boone County, Iowa, USA	FertPrarie soil microbial communities from Boone County, Iowa, USA - PF32-WS-July2012	Iowa State University	3300039957	No	0	0	emily.graham@pnnl.gov	Emily Graham	Kirsten.Hofmockel@pnnl.gov; janet.jansson@pnnl.gov; ruonan.wu@pnnl.gov; emily.graham@pnnl.gov; accopeland@lbl.gov; ryneches@lbl.gov	Kirsten Hofmockel; Janet Jansson; Ruonan Wu; Emily Graham; Alex Copeland; Russell Neches	NA	Kirsten.Hofmockel@pnnl.gov	Kirsten Hofmockel	NA	USA: Iowa	Environmental	Terrestrial	Unclassified	Soil	Agricultural land	FertPrarie soil	No	USA	42.01375	-93.783837	NA	NA	NA	NA	NA	NA	18454139	53396	49028	0
3300040354	Microbiome	Permanent Draft	Terrestrial soil microbial communities from various locations - NEON	Relocatable terrestrial soil microbial communities from Disney Wilderness Preserve, Southeast, FL, USA - DSNY_004-O-20170829-COMP-DNA1	Battelle Memorial Institute	3300040354	No	0	0	supratimmukherjee@lbl.gov	Supratim Mukherjee	supratimmukherjee@lbl.gov; lstanish@battelleecology.org; ryneches@lbl.gov	Supratim Mukherjee; Lee Stanish; Russell Neches	NA	lstanish@battelleecology.org	Lee Stanish	NA	USA: Disney Wilderness Preserve, Southeast, FL	Environmental	Terrestrial	Unclassified	Soil	Unclassified	Relocatable terrestrial soil	No	USA	28.12504	-81.4362	NA	NA	NA	NA	NA	NA	4246211	11999	10957	0
3300040036	Microbiome	Permanent Draft	Soil microbial communities from different locations in Australia	Soil microbial communities from Australia - 102.100.100/9526	Commonwealth Scientific and Industrial Research Organisation (CSIRO)	3300040036	No	0	0	NA	NA	janet.jansson@pnnl.gov; ruonan.wu@pnnl.gov; emily.graham@pnnl.gov; ryneches@lbl.gov	Janet Jansson; Ruonan Wu; Emily Graham; Russell Neches	NA	NA	NA	NA	Australia	Environmental	Terrestrial	Unclassified	Soil	Unclassified	NA	No	Australia	-34.04459	140.7615	NA	NA	NA	NA	NA	NA	15115490	33544	23523	0
3300037178	Microbiome	Permanent Draft	Peatland microbial communities from Stordalen Mire, Sweden	Peatland microbial communities from Stordalen Mire, Sweden - 716 P1 30-34	DOE Joint Genome Institute (JGI)	3300037178	Yes	0	0	NA	NA	saleska@email.arizona.edu; virginia.isabel.rich@gmail.com; sbingvivi@gmail.com; cronin.87@osu.edu	Scott Saleska; Virginia Rich; Fen Li; Dylan Cronin	NA	saleska@email.arizona.edu	Scott Saleska	NA	Sweden: Norrbotten County, Stordalen Mire	Environmental	Terrestrial	Unclassified	Peat	Unclassified	soil	No	Sweden	68.3545	19.0465	NA	NA	NA	NA	NA	NA	841432186	1548586	983037	0
3300037630	Microbiome	Permanent Draft	Soil microbial communities from LAMPS site, Iowa State University, Ames, IA, USA	Soil microbial communities from LAMPS site, Iowa State University, Ames, IA, USA - S2.2016.0	DOE Joint Genome Institute (JGI)	3300037630	Yes	0	0	NA	NA	genase23@gmail.com; howead@msu.edu; jijy.isu@gmail.com	Jinlyung Choi; Adina Howe; JiJY Thanwalee	NA	howead@msu.edu	Adina Howe	324	USA: Iowa	Environmental	Terrestrial	Unclassified	Soil	Agricultural	soil	No	USA	42.0127	-93.7445	NA	NA	NA	NA	NA	NA	1870923128	3173556	1802309	0
3300039864	Microbiome	Permanent Draft	Soil microbial communities from different locations in Australia	Soil microbial communities from Australia - 102.100.100/12426	Commonwealth Scientific and Industrial Research Organisation (CSIRO)	3300039864	No	0	0	NA	NA	janet.jansson@pnnl.gov; ruonan.wu@pnnl.gov; emily.graham@pnnl.gov; ryneches@lbl.gov	Janet Jansson; Ruonan Wu; Emily Graham; Russell Neches	NA	NA	NA	NA	Australia	Environmental	Terrestrial	Unclassified	Soil	Unclassified	NA	No	Australia	-42.106246	148.340808	NA	NA	NA	NA	NA	NA	26702841	63362	49184	1
3300040006	Microbiome	Permanent Draft	Terrestrial soil microbial communities from various locations - NEON	Core terrestrial soil microbial communities from LBJ National Grassland , Southern Plains, TX, USA - CLBJ_034-M-20170413-COMP-DNA1	Battelle Memorial Institute	3300040006	No	0	0	supratimmukherjee@lbl.gov	Supratim Mukherjee	supratimmukherjee@lbl.gov; lstanish@battelleecology.org; ryneches@lbl.gov	Supratim Mukherjee; Lee Stanish; Russell Neches	NA	lstanish@battelleecology.org	Lee Stanish	NA	USA: LBJ National Grassland , Southern Plains, TX	Environmental	Terrestrial	Unclassified	Soil	Unclassified	Core terrestrial soil	No	USA	33.40123	-97.57	NA	NA	NA	NA	NA	NA	16639468	47183	41428	0
3300039981	Microbiome	Permanent Draft	Soil microbial communities from different locations in Australia	Soil microbial communities from Australia - 102.100.100/14185	Commonwealth Scientific and Industrial Research Organisation (CSIRO)	3300039981	No	0	0	NA	NA	janet.jansson@pnnl.gov; ruonan.wu@pnnl.gov; emily.graham@pnnl.gov; ryneches@lbl.gov	Janet Jansson; Ruonan Wu; Emily Graham; Russell Neches	NA	NA	NA	NA	Australia	Environmental	Terrestrial	Unclassified	Soil	Unclassified	NA	No	Australia	-41.65563	145.08186	NA	NA	NA	NA	NA	NA	18237240	40443	29256	0
3300035247	Microbiome	Permanent Draft	Populus rhizosphere microbial communities from soil in West Virginia and Oregon, United States	Soil microbial communities from Oregon, United States - Field_Oregon_2	DOE Joint Genome Institute (JGI)	3300035247	Yes	0	0	NA	NA	creggerma@ornl.gov; erjohnston@ornl.gov	Melissa Cregger; Eric Johnston	NA	erjohnston@ornl.gov	Eric Johnston	0	USA: Oregon	Environmental	Terrestrial	Unclassified	Soil	Agricultural land	soil	No	USA	46.1125	-122.987	NA	NA	NA	NA	NA	NA	911798771	2221898	1777714	0
3300040565	Microbiome	Permanent Draft	Terrestrial soil microbial communities from various locations - NEON	Core terrestrial soil microbial communities from Woodworth, Northern Plains, ND, USA - WOOD_001-M-20140925-COMP-DNA1	Argonne National Laboratory	3300040565	No	0	0	supratimmukherjee@lbl.gov	Supratim Mukherjee	janet.jansson@pnnl.gov; emily.graham@pnnl.gov; ryneches@lbl.gov	Janet Jansson; Emily Graham; Russell Neches	NA	lstanish@battelleecology.org	Lee Stanish	NA	USA: Woodworth, Northern Plains, ND	Environmental	Terrestrial	Unclassified	Soil	Unclassified	Core terrestrial soil	No	USA	47.12823	-99.24136	NA	NA	NA	NA	NA	NA	2378704	7853	7303	0
3300037551	Microbiome	Permanent Draft	Peatland microbial communities from Stordalen Mire, Sweden	Peat soil microbial communities from Stordalen Mire, Sweden - 717 E2 20-24 (v2)	DOE Joint Genome Institute (JGI)	3300037551	Yes	0	0	NA	NA	saleska@email.arizona.edu; virginia.isabel.rich@gmail.com; sbingvivi@gmail.com; cronin.87@osu.edu	Scott Saleska; Virginia Rich; Fen Li; Dylan Cronin	NA	saleska@email.arizona.edu	Scott Saleska	0	Sweden: Norrbotten County, Stordalen Mire	Environmental	Terrestrial	Unclassified	Peat	Unclassified	soil	No	Sweden	68.3533	19.0468	NA	NA	NA	NA	NA	NA	633520324	1405872	1090686	3
3300040489	Microbiome	Permanent Draft	Terrestrial soil microbial communities from various locations - NEON	Relocatable terrestrial soil microbial communities from The University of Kansas Field Station, Prairie Peninsula, KS, USA - UKFS_032-M-20170802-COMP-DNA1	Battelle Memorial Institute	3300040489	No	0	0	supratimmukherjee@lbl.gov	Supratim Mukherjee	supratimmukherjee@lbl.gov; lstanish@battelleecology.org; ryneches@lbl.gov	Supratim Mukherjee; Lee Stanish; Russell Neches	NA	lstanish@battelleecology.org	Lee Stanish	NA	USA: The University of Kansas Field Station, Prairie Peninsula, KS	Environmental	Terrestrial	Unclassified	Soil	Unclassified	Relocatable terrestrial soil	No	USA	39.04043	-95.19215	NA	NA	NA	NA	NA	NA	3751990	11442	10491	0
3300038319	Microbiome	Permanent Draft	Peat microbial communities from Marcell Experimental Forest bog in Minnesota, USA	Peat microbial communities from Marcell Experimental Forest bog in Minnesota, USA - MG_T3M_75cm	Georgia Institute of Technology	3300038319	Yes	0	0	NA	NA	NA	NA	NA	NA	NA	NA	USA: Minnesota	Environmental	Terrestrial	Unclassified	Peat	Unclassified	Peat	No	USA	47.506	-93.454	NA	NA	NA	NA	NA	NA	133273734	209343	103337	6
3300039310	Microbiome	Permanent Draft	Peat soil microbial communities from Marcell Experimental Forest, MN, USA	Peat soil microbial communities from Marcell Experimental Forest, MN, USA - P8_D5	DOE Joint Genome Institute (JGI)	3300039310	Yes	0	0	NA	NA	schadtcw@ornl.gov; erjohnston@ornl.gov	Christopher W. Schadt; Eric Johnston	NA	schadtcw@ornl.gov	Christopher W. Schadt	NA	USA: Minnesota	Environmental	Terrestrial	Unclassified	Peat	Unclassified	peat soil	No	USA	47.5056	-93.4534	NA	NA	NA	NA	NA	NA	728720842	987995	389087	6
3300039435	Microbiome	Permanent Draft	Soil microbial communities from Alaska and Oklahoma, USA	Soil microbial communities from KFFL study site in Oklahoma - KFFL-OK-2010_19C	Georgia Institute of Technology	3300039435	No	0	0	NA	NA	janet.jansson@pnnl.gov; emily.graham@pnnl.gov; ryneches@lbl.gov	Janet Jansson; Emily Graham; Russell Neches	NA	kostas.konstantinidis@ce.gatech.edu	Kostas Konstantinidis	NA	USA: Oklahoma	Environmental	Terrestrial	Unclassified	Soil	Grasslands	Soil	No	USA	34.98167	-97.52056	NA	NA	NA	NA	NA	NA	1393697156	3386096	2800676	3
3300040715	Microbiome	Permanent Draft	Terrestrial soil microbial communities from various locations - NEON	Core terrestrial soil microbial communities from Talladega National Forest, Ozarks Complex, AL, USA - TALL_051-M-20170614-COMP-DNA1	Battelle Memorial Institute	3300040715	No	0	0	supratimmukherjee@lbl.gov	Supratim Mukherjee	supratimmukherjee@lbl.gov; lstanish@battelleecology.org; ryneches@lbl.gov	Supratim Mukherjee; Lee Stanish; Russell Neches	NA	lstanish@battelleecology.org	Lee Stanish	NA	USA: Talladega National Forest, Ozarks Complex, AL	Environmental	Terrestrial	Unclassified	Soil	Forest Soil	Core terrestrial soil	No	USA	32.95046	-87.39327	NA	NA	NA	NA	NA	NA	12124706	35319	32281	0
3300039851	Microbiome	Permanent Draft	Terrestrial soil microbial communities from various locations - NEON	Relocatable terrestrial soil microbial communities from Steigerwaldt Land Services, Great Lakes, WI, USA - STEI_059-M-20170706-COMP-DNA1	Battelle Memorial Institute	3300039851	No	0	0	supratimmukherjee@lbl.gov	Supratim Mukherjee	supratimmukherjee@lbl.gov; lstanish@battelleecology.org; ryneches@lbl.gov	Supratim Mukherjee; Lee Stanish; Russell Neches	NA	lstanish@battelleecology.org	Lee Stanish	NA	USA: Steigerwaldt Land Services, Great Lakes, WI	Environmental	Terrestrial	Unclassified	Soil	Unclassified	Relocatable terrestrial soil	No	USA	45.50894	-89.58637	NA	NA	NA	NA	NA	NA	109018024	290818	251367	0
3300035108	Microbiome	Permanent Draft	Soil microbial communities from SRUC Craibstone Estate, Aberdeen, Scotland, United Kingdom	Soil microbial communities from SRUC Craibstone Estate, Aberdeen, Scotland, United Kingdom - 10_7.5_N_13_1	DOE Joint Genome Institute (JGI)	3300035108	Yes	0	0	NA	NA	timothy.vogel@ec-lyon.fr; graeme.nicol@ec-lyon.fr; christina.hazard@ec-lyon.fr	Timothy Vogel; Graeme Nicol; Christina Hazard	NA	graeme.nicol@ec-lyon.fr	Graeme Nicol	103	United Kingdom: Aberdeen, Scotland	Environmental	Terrestrial	Unclassified	Soil	Agricultural	soil	No	United Kingdom	57.1863	-2.2145	NA	NA	NA	NA	NA	NA	1061352008	2591561	2029573	2
3300040593	Microbiome	Permanent Draft	Terrestrial soil microbial communities from various locations - NEON	Relocatable terrestrial soil microbial communities from Niwot Ridge Mountain Research Station, Southern Rockies & Colorado Plateau, CO, USA - STER_016-M-20130627-COMP-DNA1	Argonne National Laboratory	3300040593	No	0	0	supratimmukherjee@lbl.gov	Supratim Mukherjee	supratimmukherjee@lbl.gov; lstanish@battelleecology.org; ryneches@lbl.gov	Supratim Mukherjee; Lee Stanish; Russell Neches	NA	lstanish@battelleecology.org	Lee Stanish	NA	USA: Niwot Ridge Mountain Research Station, Southern Rockies & Colorado Plateau, CO	Environmental	Terrestrial	Unclassified	Soil	Unclassified	Relocatable terrestrial soil	No	USA	40.4619	-103.0293	NA	NA	NA	NA	NA	NA	1813104	5654	5292	0
3300040349	Microbiome	Permanent Draft	Terrestrial soil microbial communities from various locations - NEON	Core terrestrial soil microbial communities from LBJ National Grassland , Southern Plains, TX, USA - CLBJ_040-M-20170413-COMP-DNA1	Battelle Memorial Institute	3300040349	No	0	0	supratimmukherjee@lbl.gov	Supratim Mukherjee	supratimmukherjee@lbl.gov; lstanish@battelleecology.org; ryneches@lbl.gov	Supratim Mukherjee; Lee Stanish; Russell Neches	NA	lstanish@battelleecology.org	Lee Stanish	NA	USA: LBJ National Grassland , Southern Plains, TX	Environmental	Terrestrial	Unclassified	Soil	Unclassified	Core terrestrial soil	No	USA	33.40123	-97.57	NA	NA	NA	NA	NA	NA	4355119	15878	15248	0
3300039486	Microbiome	Permanent Draft	Tundra field soil microbial communities from Alaska Tundra, USA	Tundra field soil microbial communities from Alaska Tundra, USA - AK5YR 4C 15-25cm	Georgia Institute of Technology	3300039486	No	0	0	NA	NA	janet.jansson@pnnl.gov; emily.graham@pnnl.gov; ryneches@lbl.gov	Janet Jansson; Emily Graham; Russell Neches	NA	kostas.konstantinidis@ce.gatech.edu	Kostas Konstantinidis	455.05	USA: Alaska	Environmental	Terrestrial	Unclassified	Soil	Unclassified	Tundra field soil	No	USA	63.88306	-149.22556	NA	NA	NA	NA	NA	NA	290536320	569923	372426	0
3300040319	Microbiome	Permanent Draft	Soil microbial communities from different locations in Australia	Soil microbial communities from Australia - 102.100.100/15967	Commonwealth Scientific and Industrial Research Organisation (CSIRO)	3300040319	No	0	0	NA	NA	janet.jansson@pnnl.gov; ruonan.wu@pnnl.gov; emily.graham@pnnl.gov; ryneches@lbl.gov	Janet Jansson; Ruonan Wu; Emily Graham; Russell Neches	NA	NA	NA	NA	Australia	Environmental	Terrestrial	Unclassified	Soil	Unclassified	NA	No	Australia	-42.80744	147.4391	NA	NA	NA	NA	NA	NA	5175905	13014	10264	0
3300040548	Microbiome	Permanent Draft	Terrestrial soil microbial communities from various locations - NEON	Relocatable terrestrial soil microbial communities from The University of Kansas Field Station, Prairie Peninsula, KS, USA - UKFS_043-M-20170802-COMP-DNA1	Battelle Memorial Institute	3300040548	No	0	0	supratimmukherjee@lbl.gov	Supratim Mukherjee	supratimmukherjee@lbl.gov; lstanish@battelleecology.org; ryneches@lbl.gov	Supratim Mukherjee; Lee Stanish; Russell Neches	NA	lstanish@battelleecology.org	Lee Stanish	NA	USA: The University of Kansas Field Station, Prairie Peninsula, KS	Environmental	Terrestrial	Unclassified	Soil	Unclassified	Relocatable terrestrial soil	No	USA	39.04043	-95.19215	NA	NA	NA	NA	NA	NA	2642454	7847	7316	0
3300039549	Microbiome	Permanent Draft	Soil microbial communities from agricultural sites in Illinois, United States	Soil microbial communities from agricultural site in Illinois, United States - K17	Georgia Institute of Technology	3300039549	No	0	0	NA	NA	janet.jansson@pnnl.gov; emily.graham@pnnl.gov; ryneches@lbl.gov	Janet Jansson; Emily Graham; Russell Neches	NA	kostas.konstantinidis@ce.gatech.edu	Kostas Konstantinidis	NA	USA: Illinois	Environmental	Terrestrial	Unclassified	Soil	Agricultural land	Soil	No	USA	40.075	-88.242	NA	NA	NA	NA	NA	NA	151238962	359126	280644	0
3300039618	Microbiome	Permanent Draft	Soil microbial communities from different locations in Australia	Soil microbial communities from Australia - 102.100.100/7039	Commonwealth Scientific and Industrial Research Organisation (CSIRO)	3300039618	No	0	0	NA	NA	janet.jansson@pnnl.gov; ruonan.wu@pnnl.gov; emily.graham@pnnl.gov; ryneches@lbl.gov	Janet Jansson; Ruonan Wu; Emily Graham; Russell Neches	NA	NA	NA	NA	Australia	Environmental	Terrestrial	Unclassified	Soil	Unclassified	NA	No	Australia	-25.70963333	133.24855	NA	NA	NA	NA	NA	NA	77448980	158525	109199	0
3300037089	Microbiome	Permanent Draft	Peatland microbial communities from Stordalen Mire, Sweden	Peat soil microbial communities from Stordalen Mire, Sweden - 713 E-2-X2	DOE Joint Genome Institute (JGI)	3300037089	Yes	0	0	NA	NA	saleska@email.arizona.edu; virginia.isabel.rich@gmail.com; sbingvivi@gmail.com; cronin.87@osu.edu	Scott Saleska; Virginia Rich; Fen Li; Dylan Cronin	NA	saleska@email.arizona.edu	Scott Saleska	NA	Sweden: Norrbotten County, Stordalen Mire	Environmental	Terrestrial	Unclassified	Peat	Unclassified	soil	No	Sweden	68.3533	19.0466	NA	NA	NA	NA	NA	NA	560313888	1034276	657154	7
3300040310	Microbiome	Permanent Draft	Terrestrial soil microbial communities from various locations - NEON	Core terrestrial soil microbial communities from Talladega National Forest, Ozarks Complex, AL, USA - TALL_006-M-20160822-COMP-DNA1	Battelle Memorial Institute	3300040310	No	0	0	supratimmukherjee@lbl.gov	Supratim Mukherjee	supratimmukherjee@lbl.gov; lstanish@battelleecology.org; ryneches@lbl.gov	Supratim Mukherjee; Lee Stanish; Russell Neches	NA	lstanish@battelleecology.org	Lee Stanish	NA	USA: Talladega National Forest, Ozarks Complex, AL	Environmental	Terrestrial	Unclassified	Soil	Forest Soil	Core terrestrial soil	No	USA	32.95046	-87.39327	NA	NA	NA	NA	NA	NA	5533243	17004	15858	0
3300040519	Microbiome	Permanent Draft	Terrestrial soil microbial communities from various locations - NEON	Relocatable terrestrial soil microbial communities from Blandy Experimental Farm, Mid-Atlantic, VA, USA - BLAN_005-M-20170713-COMP-DNA1	Battelle Memorial Institute	3300040519	No	0	0	supratimmukherjee@lbl.gov	Supratim Mukherjee	supratimmukherjee@lbl.gov; lstanish@battelleecology.org; ryneches@lbl.gov	Supratim Mukherjee; Lee Stanish; Russell Neches	NA	lstanish@battelleecology.org	Lee Stanish	NA	USA: Blandy Experimental Farm, Mid-Atlantic, VA	Environmental	Terrestrial	Unclassified	Soil	Unclassified	Relocatable terrestrial soil	No	USA	39.06026	-78.07164	NA	NA	NA	NA	NA	NA	2807864	8889	8187	0
3300037087	Microbiome	Permanent Draft	Peatland microbial communities from Stordalen Mire, Sweden	Peat soil microbial communities from Stordalen Mire, Sweden - 713 E-1-X2	DOE Joint Genome Institute (JGI)	3300037087	Yes	0	0	NA	NA	saleska@email.arizona.edu; virginia.isabel.rich@gmail.com; sbingvivi@gmail.com; cronin.87@osu.edu	Scott Saleska; Virginia Rich; Fen Li; Dylan Cronin	NA	saleska@email.arizona.edu	Scott Saleska	NA	Sweden: Norrbotten County, Stordalen Mire	Environmental	Terrestrial	Unclassified	Peat	Unclassified	soil	No	Sweden	68.3533	19.0468	NA	NA	NA	NA	NA	NA	705227296	1197439	707466	9
3300038823	Microbiome	Permanent Draft	Peat microbial communities from Degero Stormyr, Kulbacksliden Experimental Forest, Vasterbotten, Sweden	Peat microbial communities from Degero Stormyr, Kulbacksliden Experimental Forest, Vasterbotten, Sweden - Degero_peatbog11	BILS	3300038823	Yes	0	0	NA	NA	NA	NA	NA	NA	NA	NA	Sweden: Vasterbotten	Environmental	Terrestrial	Unclassified	Peat	Unclassified	peat	No	Sweden	64.1833	19.55	NA	NA	NA	NA	NA	NA	2242721	5889	4759	0
3300040168	Microbiome	Permanent Draft	Terrestrial soil microbial communities from various locations - NEON	Relocatable terrestrial soil microbial communities from Treehaven, Great Lakes, WI, USA - TREE_001-O-20170707-COMP-DNA1	Battelle Memorial Institute	3300040168	No	0	0	supratimmukherjee@lbl.gov	Supratim Mukherjee	supratimmukherjee@lbl.gov; lstanish@battelleecology.org; ryneches@lbl.gov	Supratim Mukherjee; Lee Stanish; Russell Neches	NA	lstanish@battelleecology.org	Lee Stanish	NA	USA: Treehaven, Great Lakes, WI	Environmental	Terrestrial	Unclassified	Soil	Unclassified	Relocatable terrestrial soil	No	USA	45.49369	-89.58571	NA	NA	NA	NA	NA	NA	8502951	26809	24512	0
3300040462	Microbiome	Permanent Draft	Soil microbial communities from different locations in Australia	Soil microbial communities from Australia - 102.100.100/8126	Commonwealth Scientific and Industrial Research Organisation (CSIRO)	3300040462	No	0	0	NA	NA	janet.jansson@pnnl.gov; ruonan.wu@pnnl.gov; emily.graham@pnnl.gov; ryneches@lbl.gov	Janet Jansson; Ruonan Wu; Emily Graham; Russell Neches	NA	NA	NA	NA	Australia	Environmental	Terrestrial	Unclassified	Soil	Unclassified	NA	No	Australia	-33.80952778	119.4345278	NA	NA	NA	NA	NA	NA	3370728	8410	7132	0
3300037257	Microbiome	Permanent Draft	Peat permafrost microbial communities from Stordalen Mire near Abisko, Sweden	Peat permafrost microbial communities from Stordalen Mire near Abisko, Sweden - IV_Fen_F1	DOE Joint Genome Institute (JGI)	3300037257	Yes	0	0	NA	NA	malak.tfaily@pnnl.gov; saleska@email.arizona.edu; houghm@email.arizona.edu; virginia.isabel.rich@gmail.com; ellen.dorrepaal@umu.se; blazewicz@llnl.gov; jchanton@fsu.edu	Malak Tfaily; Scott Saleska; Moira Hough; Virginia Rich; Ellen Dorrepaal; Steven Blazewicz; Jeffrey Chanton	NA	saleska@email.arizona.edu	Scott Saleska	NA	Sweden: Abisko, Stordalen Mire	Environmental	Terrestrial	Unclassified	Peat	Unclassified	peat	No	Sweden	68.3532	19.0477	NA	NA	NA	NA	NA	NA	461146241	1291525	1124898	1
3300040202	Microbiome	Permanent Draft	Soil microbial communities from different locations in Australia	Soil microbial communities from Australia - 102.100.100/15867	Commonwealth Scientific and Industrial Research Organisation (CSIRO)	3300040202	No	0	0	NA	NA	janet.jansson@pnnl.gov; ruonan.wu@pnnl.gov; emily.graham@pnnl.gov; ryneches@lbl.gov	Janet Jansson; Ruonan Wu; Emily Graham; Russell Neches	NA	NA	NA	NA	Australia	Environmental	Terrestrial	Unclassified	Soil	Unclassified	NA	No	Australia	-13.82992	143.09857	NA	NA	NA	NA	NA	NA	10093798	24069	19633	0
3300037869	Microbiome	Permanent Draft	Soil microbial communities from Nachusa Grasslands, Illinois, United States	Soil microbial communities from Nachusa Grasslands, Illinois, United States - AG_101317	DOE Joint Genome Institute (JGI)	3300037869	Yes	0	0	NA	NA	nbarber@sdsu.edu; wswingley@niu.edu	Nicholas Barber; Wesley Swingley	NA	wswingley@niu.edu	Wesley Swingley	217	USA: Illinois	Environmental	Terrestrial	Unclassified	Soil	Grasslands	soil	No	USA	41.893	-89.305	NA	NA	NA	NA	NA	NA	209012182	632610	560430	0
3300040047	Microbiome	Permanent Draft	Terrestrial soil microbial communities from various locations - NEON	Core terrestrial soil microbial communities from San Joaquin Experimental Range, Pacific Southwest, CA, USA - SJER_047-M-20170315-COMP-DNA1	Battelle Memorial Institute	3300040047	No	0	0	supratimmukherjee@lbl.gov	Supratim Mukherjee	supratimmukherjee@lbl.gov; lstanish@battelleecology.org; ryneches@lbl.gov	Supratim Mukherjee; Lee Stanish; Russell Neches	NA	lstanish@battelleecology.org	Lee Stanish	NA	USA: San Joaquin Experimental Range, Pacific Southwest, CA	Environmental	Terrestrial	Unclassified	Soil	Unclassified	Core terrestrial soil	No	USA	37.10878	-119.73228	NA	NA	NA	NA	NA	NA	14112262	34764	29302	0
3300039940	Microbiome	Permanent Draft	Soil microbial communities from different locations in Australia	Soil microbial communities from Australia - 102.100.100/7085	Commonwealth Scientific and Industrial Research Organisation (CSIRO)	3300039940	No	0	0	NA	NA	janet.jansson@pnnl.gov; ruonan.wu@pnnl.gov; emily.graham@pnnl.gov; ryneches@lbl.gov	Janet Jansson; Ruonan Wu; Emily Graham; Russell Neches	NA	NA	NA	NA	Australia	Environmental	Terrestrial	Unclassified	Soil	Unclassified	NA	No	Australia	-32.58886667	116.4591	NA	NA	NA	NA	NA	NA	20021212	47662	36495	0
3300039722	Microbiome	Permanent Draft	Soil microbial communities from different locations in Australia	Soil microbial communities from Australia - 102.100.100/7888	Commonwealth Scientific and Industrial Research Organisation (CSIRO)	3300039722	No	0	0	NA	NA	janet.jansson@pnnl.gov; ruonan.wu@pnnl.gov; emily.graham@pnnl.gov; ryneches@lbl.gov	Janet Jansson; Ruonan Wu; Emily Graham; Russell Neches	NA	NA	NA	NA	Australia	Environmental	Terrestrial	Unclassified	Soil	Unclassified	NA	No	Australia	-35.431	148.80225	NA	NA	NA	NA	NA	NA	44500408	91852	61959	1
3300040488	Microbiome	Permanent Draft	Terrestrial soil microbial communities from various locations - NEON	Relocatable terrestrial soil microbial communities from Barrow Environmental Observatory, Tundra, AK, USA - BARR_053-O-20170808-COMP-DNA1	Battelle Memorial Institute	3300040488	No	0	0	supratimmukherjee@lbl.gov	Supratim Mukherjee	supratimmukherjee@lbl.gov; lstanish@battelleecology.org; ryneches@lbl.gov	Supratim Mukherjee; Lee Stanish; Russell Neches	NA	lstanish@battelleecology.org	Lee Stanish	NA	USA: Barrow Environmental Observatory, Tundra, AK	Environmental	Terrestrial	Unclassified	Soil	Unclassified	Relocatable terrestrial soil	No	USA	71.28241	-156.61936	NA	NA	NA	NA	NA	NA	3753561	11211	10244	0
3300040092	Microbiome	Permanent Draft	Soil microbial communities from different locations in Australia	Soil microbial communities from Australia - 102.100.100/12566	Commonwealth Scientific and Industrial Research Organisation (CSIRO)	3300040092	No	0	0	NA	NA	janet.jansson@pnnl.gov; ruonan.wu@pnnl.gov; emily.graham@pnnl.gov; ryneches@lbl.gov	Janet Jansson; Ruonan Wu; Emily Graham; Russell Neches	NA	NA	NA	NA	Australia	Environmental	Terrestrial	Unclassified	Soil	Unclassified	NA	No	Australia	-35.8769333	149.01025	NA	NA	NA	NA	NA	NA	12734526	30139	24098	0
3300036802	Microbiome	Permanent Draft	Soil fungal communities from Pine and Eucalyptus forests in California, United States and New South Wales, Australia	Soil fungal communities from native Pine forests in New South Wales, Australia - Pe_2	DOE Joint Genome Institute (JGI)	3300036802	Yes	0	0	NA	NA	lnagy@clarku.edu; kochen@ufl.edu; fungi@duke.edu; erbrzostek@mail.wvu.edu; lnagy@unicamp.br; hoeksema@olemiss.edu; jmtalbot@bu.edu; sunny.liao@ufl.edu; jbrewer@olemiss.edu	Laszlo Nagy; Ko-Hsuan Chen; Rytas Vilgalys; Edward Brzostek; Lazlo Nagy; Jason Hoeksema; Jennifer Bhatnagar; Hui-Ling Liao; Stephen Brewer	NA	sunny.liao@ufl.edu	Hui-Ling Liao	1125	Australia: New South Wales	Environmental	Terrestrial	Unclassified	Soil	Forest Soil	soil	No	Australia	-33.6	150	NA	NA	NA	NA	NA	NA	2233573943	3663754	2041298	0
3300039773	Microbiome	Permanent Draft	Terrestrial soil microbial communities from various locations - NEON	Core terrestrial soil microbial communities from Oak Ridge, Appalachians & Cumberland Plateau, TN, USA - ORNL_003-O-20170619-COMP-DNA1	Battelle Memorial Institute	3300039773	No	0	0	supratimmukherjee@lbl.gov	Supratim Mukherjee	supratimmukherjee@lbl.gov; lstanish@battelleecology.org; ryneches@lbl.gov	Supratim Mukherjee; Lee Stanish; Russell Neches	NA	lstanish@battelleecology.org	Lee Stanish	NA	USA: Oak Ridge, Appalachians & Cumberland Plateau, TN	Environmental	Terrestrial	Unclassified	Soil	Unclassified	Core terrestrial soil	No	USA	35.96412	-84.2826	NA	NA	NA	NA	NA	NA	37484444	97775	84835	0
3300040503	Microbiome	Permanent Draft	Soil microbial communities from different locations in Australia	Soil microbial communities from Australia - 102.100.100/12481	Commonwealth Scientific and Industrial Research Organisation (CSIRO)	3300040503	No	0	0	NA	NA	janet.jansson@pnnl.gov; ruonan.wu@pnnl.gov; emily.graham@pnnl.gov; ryneches@lbl.gov	Janet Jansson; Ruonan Wu; Emily Graham; Russell Neches	NA	NA	NA	NA	Australia	Environmental	Terrestrial	Unclassified	Soil	Unclassified	NA	No	Australia	-32.526047	142.219292	NA	NA	NA	NA	NA	NA	3467851	9224	7899	0
3300039810	Microbiome	Permanent Draft	Soil microbial communities from different locations in Australia	Soil microbial communities from Australia - 102.100.100/12505	Commonwealth Scientific and Industrial Research Organisation (CSIRO)	3300039810	No	0	0	NA	NA	janet.jansson@pnnl.gov; ruonan.wu@pnnl.gov; emily.graham@pnnl.gov; ryneches@lbl.gov	Janet Jansson; Ruonan Wu; Emily Graham; Russell Neches	NA	NA	NA	NA	Australia	Environmental	Terrestrial	Unclassified	Soil	Unclassified	NA	No	Australia	-30.20176998	149.596752	NA	NA	NA	NA	NA	NA	30518897	61165	40407	1
3300040085	Microbiome	Permanent Draft	Terrestrial soil microbial communities from various locations - NEON	Relocatable terrestrial soil microbial communities from The University of Kansas Field Station, Prairie Peninsula, KS, USA - UKFS_043-M-20160720-COMP-DNA1	Battelle Memorial Institute	3300040085	No	0	0	supratimmukherjee@lbl.gov	Supratim Mukherjee	supratimmukherjee@lbl.gov; lstanish@battelleecology.org; ryneches@lbl.gov	Supratim Mukherjee; Lee Stanish; Russell Neches	NA	lstanish@battelleecology.org	Lee Stanish	NA	USA: The University of Kansas Field Station, Prairie Peninsula, KS	Environmental	Terrestrial	Unclassified	Soil	Unclassified	Relocatable terrestrial soil	No	USA	39.04043	-95.19215	NA	NA	NA	NA	NA	NA	12990118	39830	36162	0
3300037132	Microbiome	Permanent Draft	Peatland microbial communities from Stordalen Mire, Sweden	Peatland microbial communities from Stordalen Mire, Sweden - 713 CPN1-1-X4	DOE Joint Genome Institute (JGI)	3300037132	Yes	0	0	NA	NA	saleska@email.arizona.edu; virginia.isabel.rich@gmail.com; sbingvivi@gmail.com; cronin.87@osu.edu	Scott Saleska; Virginia Rich; Fen Li; Dylan Cronin	NA	saleska@email.arizona.edu	Scott Saleska	NA	Sweden: Norrbotten County, Stordalen Mire	Environmental	Terrestrial	Unclassified	Peat	Unclassified	soil	No	Sweden	68.3569	19.0502	NA	NA	NA	NA	NA	NA	480845375	808828	473342	8
3300039251	Microbiome	Permanent Draft	Peat soil microbial communities from Marcell Experimental Forest, MN, USA	Peat soil microbial communities from Marcell Experimental Forest, MN, USA - P11_D8	DOE Joint Genome Institute (JGI)	3300039251	Yes	0	0	NA	NA	schadtcw@ornl.gov; erjohnston@ornl.gov	Christopher W. Schadt; Eric Johnston	NA	schadtcw@ornl.gov	Christopher W. Schadt	NA	USA: Minnesota	Environmental	Terrestrial	Unclassified	Peat	Unclassified	peat soil	No	USA	47.5056	-93.4534	NA	NA	NA	NA	NA	NA	289136767	403594	168012	6
3300037523	Microbiome	Permanent Draft	Soil microbial communities from LAMPS site, Iowa State University, Ames, IA, USA	Soil microbial communities from LAMPS site, Iowa State University, Ames, IA, USA - S5.2016.0	DOE Joint Genome Institute (JGI)	3300037523	Yes	0	0	NA	NA	genase23@gmail.com; howead@msu.edu; jijy.isu@gmail.com	Jinlyung Choi; Adina Howe; JiJY Thanwalee	NA	howead@msu.edu	Adina Howe	324	USA: Iowa	Environmental	Terrestrial	Unclassified	Soil	Agricultural	soil	No	USA	42.0127	-93.7445	NA	NA	NA	NA	NA	NA	1758850255	2944523	1633701	0
3300037142	Microbiome	Permanent Draft	Peatland microbial communities from Stordalen Mire, Sweden	Peatland microbial communities from Stordalen Mire, Sweden - 716 P2 10-14	DOE Joint Genome Institute (JGI)	3300037142	Yes	0	0	NA	NA	saleska@email.arizona.edu; virginia.isabel.rich@gmail.com; sbingvivi@gmail.com; cronin.87@osu.edu	Scott Saleska; Virginia Rich; Fen Li; Dylan Cronin	NA	saleska@email.arizona.edu	Scott Saleska	NA	Sweden: Norrbotten County, Stordalen Mire	Environmental	Terrestrial	Unclassified	Peat	Unclassified	soil	No	Sweden	68.3534	19.0473	NA	NA	NA	NA	NA	NA	1075699459	2180306	1564907	1
3300040134	Microbiome	Permanent Draft	Terrestrial soil microbial communities from various locations - NEON	Relocatable terrestrial soil microbial communities from Great Smoky Mountains National Park, TN, USA - GRSM_060-O-20170718-COMP-DNA1	Battelle Memorial Institute	3300040134	No	0	0	supratimmukherjee@lbl.gov	Supratim Mukherjee	supratimmukherjee@lbl.gov; lstanish@battelleecology.org; ryneches@lbl.gov	Supratim Mukherjee; Lee Stanish; Russell Neches	NA	lstanish@battelleecology.org	Lee Stanish	NA	USA: Great Smoky Mountains National Park, TN	Environmental	Terrestrial	Unclassified	Soil	Unclassified	Relocatable terrestrial soil	No	USA	35.68896	-83.50195	NA	NA	NA	NA	NA	NA	11134484	33218	30770	0
3300037054	Microbiome	Permanent Draft	Peatland microbial communities from Stordalen Mire, Sweden	Peatland microbial communities from Stordalen Mire, Sweden - 713 CPN2-1-X1	DOE Joint Genome Institute (JGI)	3300037054	Yes	0	0	NA	NA	saleska@email.arizona.edu; virginia.isabel.rich@gmail.com; sbingvivi@gmail.com; cronin.87@osu.edu	Scott Saleska; Virginia Rich; Fen Li; Dylan Cronin	NA	saleska@email.arizona.edu	Scott Saleska	NA	Sweden: Norrbotten County, Stordalen Mire	Environmental	Terrestrial	Unclassified	Peat	Unclassified	soil	No	Sweden	68.3628	19.0528	NA	NA	NA	NA	NA	NA	736818505	1401559	902271	2
3300040287	Microbiome	Permanent Draft	Terrestrial soil microbial communities from various locations - NEON	Core terrestrial soil microbial communities from Central Plains Experimental Range, Central Plains, CO, USA - CPER_046-M-31-3-20140716-GEN-DNA1	Argonne National Laboratory	3300040287	No	0	0	supratimmukherjee@lbl.gov	Supratim Mukherjee	supratimmukherjee@lbl.gov; lstanish@battelleecology.org; ryneches@lbl.gov	Supratim Mukherjee; Lee Stanish; Russell Neches	NA	lstanish@battelleecology.org	Lee Stanish	NA	USA: Central Plains Experimental Range, Central Plains, CO	Environmental	Terrestrial	Unclassified	Soil	Unclassified	Core terrestrial soil	No	USA	40.81553	-104.7456	NA	NA	NA	NA	NA	NA	10387672	26149	21617	0
3300039472	Microbiome	Permanent Draft	Soil microbial communities from different locations in Australia	Soil microbial communities from Australia - 102.100.100/8270	Commonwealth Scientific and Industrial Research Organisation (CSIRO)	3300039472	No	0	0	NA	NA	janet.jansson@pnnl.gov; ruonan.wu@pnnl.gov; emily.graham@pnnl.gov; ryneches@lbl.gov	Janet Jansson; Ruonan Wu; Emily Graham; Russell Neches	NA	NA	NA	NA	Australia	Environmental	Terrestrial	Unclassified	Soil	Unclassified	NA	No	Australia	-36.67146	142.28934	NA	NA	NA	NA	NA	NA	713869049	1512429	1083458	1
3300039993	Microbiome	Permanent Draft	Soil microbial communities from different locations in Australia	Soil microbial communities from Hawkesbury, Australia - 102.100.100/19495	Commonwealth Scientific and Industrial Research Organisation (CSIRO)	3300039993	No	0	0	NA	NA	janet.jansson@pnnl.gov; ruonan.wu@pnnl.gov; emily.graham@pnnl.gov; ryneches@lbl.gov	Janet Jansson; Ruonan Wu; Emily Graham; Russell Neches	NA	NA	NA	NA	Australia: Hawkesbury	Environmental	Terrestrial	Unclassified	Soil	Unclassified	NA	No	Australia	-33.60955	150.7324	NA	NA	NA	NA	NA	NA	17611880	40007	29706	0
3300040683	Microbiome	Permanent Draft	Terrestrial soil microbial communities from various locations - NEON	Core terrestrial soil microbial communities from Toolik, Tundra, AK, USA - TOOL_006-O-20170721-COMP-DNA1	Battelle Memorial Institute	3300040683	No	0	0	supratimmukherjee@lbl.gov	Supratim Mukherjee	supratimmukherjee@lbl.gov; lstanish@battelleecology.org; ryneches@lbl.gov	Supratim Mukherjee; Lee Stanish; Russell Neches	NA	lstanish@battelleecology.org	Lee Stanish	NA	USA: Toolik, Tundra, AK	Environmental	Terrestrial	Unclassified	Soil	Unclassified	Core terrestrial soil	No	USA	68.66109	-149.37047	NA	NA	NA	NA	NA	NA	1486973	4976	4689	0
3300039581	Microbiome	Permanent Draft	Soil microbial communities from different locations in Australia	Soil microbial communities from Australia - 102.100.100/7081	Commonwealth Scientific and Industrial Research Organisation (CSIRO)	3300039581	No	0	0	NA	NA	janet.jansson@pnnl.gov; ruonan.wu@pnnl.gov; emily.graham@pnnl.gov; ryneches@lbl.gov	Janet Jansson; Ruonan Wu; Emily Graham; Russell Neches	NA	NA	NA	NA	Australia	Environmental	Terrestrial	Unclassified	Soil	Unclassified	NA	No	Australia	-30.4051	121.0622833	NA	NA	NA	NA	NA	NA	105579754	217996	149410	3
3300040005	Microbiome	Permanent Draft	Soil microbial communities from different locations in Australia	Soil microbial communities from Australia - 102.100.100/12878	Commonwealth Scientific and Industrial Research Organisation (CSIRO)	3300040005	No	0	0	NA	NA	janet.jansson@pnnl.gov; ruonan.wu@pnnl.gov; emily.graham@pnnl.gov; ryneches@lbl.gov	Janet Jansson; Ruonan Wu; Emily Graham; Russell Neches	NA	NA	NA	NA	Australia	Environmental	Terrestrial	Unclassified	Soil	Unclassified	NA	No	Australia	-12.93256	135.20189	NA	NA	NA	NA	NA	NA	17385553	36273	26837	0
3300040245	Microbiome	Permanent Draft	Terrestrial soil microbial communities from various locations - NEON	Relocatable terrestrial soil microbial communities from Mountain Lake Biological Station, Appalachians & Cumberland Plateau, VA, USA - MLBS_001-M-20180611-COMP-DNA1	Battelle Memorial Institute	3300040245	No	0	0	supratimmukherjee@lbl.gov	Supratim Mukherjee	supratimmukherjee@lbl.gov; lstanish@battelleecology.org; ryneches@lbl.gov	Supratim Mukherjee; Lee Stanish; Russell Neches	NA	lstanish@battelleecology.org	Lee Stanish	NA	USA: Moab, Southern Rockies & Colorado Plateau, UT	Environmental	Terrestrial	Unclassified	Soil	Unclassified	Relocatable terrestrial soil	No	USA	37.37828	-80.52484	NA	NA	NA	NA	NA	NA	7099593	20846	19233	0
3300039492	Microbiome	Permanent Draft	Forest soil microbial community from Puerto Rico	Tropical rainforest soil microbial communities from Bisley ridge, Puerto Rico, USA - BR2_P_MG	Georgia Institute of Technology	3300039492	No	0	0	NA	NA	janet.jansson@pnnl.gov; emily.graham@pnnl.gov; ryneches@lbl.gov	Janet Jansson; Emily Graham; Russell Neches	NA	NA	NA	350	USA: Puerto Rico	Environmental	Terrestrial	Unclassified	Soil	Tropical rainforest	Tropical rainforest soil	No	USA	18.326	-65.729	NA	NA	NA	NA	NA	NA	251806492	578082	454234	0
3300040103	Microbiome	Permanent Draft	Terrestrial soil microbial communities from various locations - NEON	Core terrestrial soil microbial communities from Harvard Forest, Northeast, MA, USA - HARV_004-O-20160803-COMP-DNA1	Battelle Memorial Institute	3300040103	No	0	0	supratimmukherjee@lbl.gov	Supratim Mukherjee	supratimmukherjee@lbl.gov; lstanish@battelleecology.org; ryneches@lbl.gov	Supratim Mukherjee; Lee Stanish; Russell Neches	NA	lstanish@battelleecology.org	Lee Stanish	NA	USA: Harvard Forest, Northeast, MA	Environmental	Terrestrial	Unclassified	Soil	Forest Soil	Core terrestrial soil	No	USA	42.5369	-72.17266	NA	NA	NA	NA	NA	NA	12182787	33151	29198	0
3300039557	Microbiome	Permanent Draft	Terrestrial soil microbial communities from various locations - NEON	Core terrestrial soil microbial communities from Talladega National Forest, Ozarks Complex, AL, USA - TALL_007-O-20170612-COMP-DNA1	Battelle Memorial Institute	3300039557	No	0	0	supratimmukherjee@lbl.gov	Supratim Mukherjee	supratimmukherjee@lbl.gov; lstanish@battelleecology.org; ryneches@lbl.gov	Supratim Mukherjee; Lee Stanish; Russell Neches	NA	lstanish@battelleecology.org	Lee Stanish	NA	USA: Talladega National Forest, Ozarks Complex, AL	Environmental	Terrestrial	Unclassified	Soil	Forest Soil	Core terrestrial soil	No	USA	32.95046	-87.39327	NA	NA	NA	NA	NA	NA	131174801	337577	295618	0
3300040637	Microbiome	Permanent Draft	Terrestrial soil microbial communities from various locations - NEON	Relocatable terrestrial soil microbial communities from Moab, Southern Rockies & Colorado Plateau, UT, USA - MOAB_003-M-20160727-COMP-DNA1	Battelle Memorial Institute	3300040637	No	0	0	supratimmukherjee@lbl.gov	Supratim Mukherjee	supratimmukherjee@lbl.gov; lstanish@battelleecology.org; ryneches@lbl.gov	Supratim Mukherjee; Lee Stanish; Russell Neches	NA	lstanish@battelleecology.org	Lee Stanish	NA	USA: Moab, Southern Rockies & Colorado Plateau, UT	Environmental	Terrestrial	Unclassified	Soil	Unclassified	Relocatable terrestrial soil	No	USA	38.24833	-109.38827	NA	NA	NA	NA	NA	NA	2425795	7575	7046	0
3300040495	Microbiome	Permanent Draft	Terrestrial soil microbial communities from various locations - NEON	Mixed forest soil microbial communities from Bartlett Experimental Forest, NH, USA - BART_004-O-27-36-20140619-GEN-DNA1	Argonne National Laboratory	3300040495	No	0	0	supratimmukherjee@lbl.gov	Supratim Mukherjee	janet.jansson@pnnl.gov; emily.graham@pnnl.gov; ryneches@lbl.gov	Janet Jansson; Emily Graham; Russell Neches	NA	lstanish@battelleecology.org	Lee Stanish	NA	USA: Bartlett Experimental Forest, New Hampshire	Environmental	Terrestrial	Unclassified	Soil	Forest Soil	Mixed forest soil	No	USA	44.06388	-71.28731	NA	NA	NA	NA	NA	NA	3611770	10714	9848	0
3300038778	Microbiome	Permanent Draft	Peat microbial communities from Degero Stormyr, Kulbacksliden Experimental Forest, Vasterbotten, Sweden	Peat microbial communities from Degero Stormyr, Kulbacksliden Experimental Forest, Vasterbotten, Sweden - Degero_peatbog54	BILS	3300038778	Yes	0	0	NA	NA	NA	NA	NA	NA	NA	NA	Sweden: Vasterbotten	Environmental	Terrestrial	Unclassified	Peat	Unclassified	peat	No	Sweden	64.1833	19.55	NA	NA	NA	NA	NA	NA	3013946	7955	6716	0
3300039903	Microbiome	Permanent Draft	Soil microbial communities from different locations in Australia	Soil microbial communities from Australia - 102.100.100/15983	Commonwealth Scientific and Industrial Research Organisation (CSIRO)	3300039903	No	0	0	NA	NA	janet.jansson@pnnl.gov; ruonan.wu@pnnl.gov; emily.graham@pnnl.gov; ryneches@lbl.gov	Janet Jansson; Ruonan Wu; Emily Graham; Russell Neches	NA	NA	NA	NA	Australia	Environmental	Terrestrial	Unclassified	Soil	Unclassified	NA	No	Australia	-42.55907	147.20646	NA	NA	NA	NA	NA	NA	22355041	51445	39331	0
3300040705	Microbiome	Permanent Draft	Terrestrial soil microbial communities from various locations - NEON	Relocatable terrestrial soil microbial communities from Disney Wilderness Preserve, Southeast, FL, USA - DSNY_021-M-20140327-COMP-DNA1	Argonne National Laboratory	3300040705	No	0	0	supratimmukherjee@lbl.gov	Supratim Mukherjee	janet.jansson@pnnl.gov; emily.graham@pnnl.gov; ryneches@lbl.gov	Janet Jansson; Emily Graham; Russell Neches	NA	lstanish@battelleecology.org	Lee Stanish	NA	USA: Disney Wilderness Preserve, Southeast, FL	Environmental	Terrestrial	Unclassified	Soil	Unclassified	Relocatable terrestrial soil	No	USA	28.12504	-81.4362	NA	NA	NA	NA	NA	NA	1121591	3252	3065	0
3300040304	Microbiome	Permanent Draft	Terrestrial soil microbial communities from various locations - NEON	Relocatable terrestrial soil microbial communities from Steigerwaldt Land Services, Great Lakes, WI, USA - STEI_005-M-20160720-COMP-DNA1	Battelle Memorial Institute	3300040304	No	0	0	supratimmukherjee@lbl.gov	Supratim Mukherjee	supratimmukherjee@lbl.gov; lstanish@battelleecology.org; ryneches@lbl.gov	Supratim Mukherjee; Lee Stanish; Russell Neches	NA	lstanish@battelleecology.org	Lee Stanish	NA	USA: Steigerwaldt Land Services, Great Lakes, WI	Environmental	Terrestrial	Unclassified	Soil	Unclassified	Relocatable terrestrial soil	No	USA	45.50894	-89.58637	NA	NA	NA	NA	NA	NA	5959646	17151	15289	0
3300037316	Microbiome	Permanent Draft	Peatland microbial communities from Stordalen Mire, Sweden	Peatland microbial communities from Stordalen Mire, Sweden - 714 P1 20-24	DOE Joint Genome Institute (JGI)	3300037316	Yes	0	0	NA	NA	saleska@email.arizona.edu; virginia.isabel.rich@gmail.com; sbingvivi@gmail.com; cronin.87@osu.edu	Scott Saleska; Virginia Rich; Fen Li; Dylan Cronin	NA	saleska@email.arizona.edu	Scott Saleska	NA	Sweden: Norrbotten County, Stordalen Mire	Environmental	Terrestrial	Unclassified	Peat	Unclassified	soil	No	Sweden	68.3532	19.0466	NA	NA	NA	NA	NA	NA	806616154	1542667	998402	2
3300037237	Microbiome	Permanent Draft	Peatland microbial communities from Stordalen Mire, Sweden	Peatland microbial communities from Stordalen Mire, Sweden - 711 P-3-D	DOE Joint Genome Institute (JGI)	3300037237	Yes	0	0	NA	NA	saleska@email.arizona.edu; virginia.isabel.rich@gmail.com; sbingvivi@gmail.com; cronin.87@osu.edu	Scott Saleska; Virginia Rich; Fen Li; Dylan Cronin	NA	saleska@email.arizona.edu	Scott Saleska	NA	Sweden: Norrbotten County, Stordalen Mire	Environmental	Terrestrial	Unclassified	Peat	Unclassified	soil	No	Sweden	68.3534	19.0473	NA	NA	NA	NA	NA	NA	1353552823	2467132	1537242	4
3300039833	Microbiome	Permanent Draft	Agricultural soil microbial communities from Boone County, Iowa, USA	Corn field soil microbial communities from Boone County, Iowa, USA - CC43-LM-July2012	Iowa State University	3300039833	No	0	0	emily.graham@pnnl.gov	Emily Graham	Kirsten.Hofmockel@pnnl.gov; janet.jansson@pnnl.gov; ruonan.wu@pnnl.gov; emily.graham@pnnl.gov; accopeland@lbl.gov; ryneches@lbl.gov	Kirsten Hofmockel; Janet Jansson; Ruonan Wu; Emily Graham; Alex Copeland; Russell Neches	NA	Kirsten.Hofmockel@pnnl.gov	Kirsten Hofmockel	NA	USA: Iowa	Environmental	Terrestrial	Unclassified	Soil	Agricultural land	Corn field soil	No	USA	42.01375	-93.783837	NA	NA	NA	NA	NA	NA	28999960	88982	78402	0
3300039824	Microbiome	Permanent Draft	Soil microbial communities from different locations in Australia	Soil microbial communities from Australia - 102.100.100/15965	Commonwealth Scientific and Industrial Research Organisation (CSIRO)	3300039824	No	0	0	NA	NA	janet.jansson@pnnl.gov; ruonan.wu@pnnl.gov; emily.graham@pnnl.gov; ryneches@lbl.gov	Janet Jansson; Ruonan Wu; Emily Graham; Russell Neches	NA	NA	NA	NA	Australia	Environmental	Terrestrial	Unclassified	Soil	Unclassified	NA	No	Australia	-42.54522	147.45611	NA	NA	NA	NA	NA	NA	31504054	69050	51737	1
3300040571	Microbiome	Permanent Draft	Terrestrial soil microbial communities from various locations - NEON	Core terrestrial soil microbial communities from Central Plains Experimental Range, Central Plains, CO, USA - CPER_003-M-7-21-20140116-GEN-DNA1	Argonne National Laboratory	3300040571	No	0	0	supratimmukherjee@lbl.gov	Supratim Mukherjee	janet.jansson@pnnl.gov; emily.graham@pnnl.gov; ryneches@lbl.gov	Janet Jansson; Emily Graham; Russell Neches	NA	lstanish@battelleecology.org	Lee Stanish	NA	USA: Central Plains Experimental Range, Central Plains, CO	Environmental	Terrestrial	Unclassified	Soil	Unclassified	Core terrestrial soil	No	USA	40.81553	-104.7456	NA	NA	NA	NA	NA	NA	2197322	6413	5904	0
3300037366	Microbiome	Permanent Draft	Peatland microbial communities from Stordalen Mire, Sweden	Peat soil microbial communities from Stordalen Mire, Sweden - 717 P1 20-24 (v2)	DOE Joint Genome Institute (JGI)	3300037366	Yes	0	0	NA	NA	saleska@email.arizona.edu; virginia.isabel.rich@gmail.com; sbingvivi@gmail.com; cronin.87@osu.edu	Scott Saleska; Virginia Rich; Fen Li; Dylan Cronin	NA	saleska@email.arizona.edu	Scott Saleska	0	Sweden: Norrbotten County, Stordalen Mire	Environmental	Terrestrial	Unclassified	Peat	Unclassified	soil	No	Sweden	68.3533	19.0471	NA	NA	NA	NA	NA	NA	799294830	1513787	998766	0
3300036842	Microbiome	Permanent Draft	Soil microbial communities from Everglades Agricultural Area, Florida, United States	Soil microbial communities from Everglades Agricultural Area, Florida, United States - EAA2017_Dec_plot3_rep1	DOE Joint Genome Institute (JGI)	3300036842	Yes	0	0	NA	NA	jun.zhao1215@hotmail.com; sdaroub@ufl.edu; w.martenshabbena@ufl.edu; jencooper@ufl.edu; ewt@ufl.edu; keyhani@ufl.edu	Jun Zhao; Samira Daroub; Willm Martens-Habbena; Jennifer Cooper; Eric Triplett; Nemat Keyhani	NA	w.martenshabbena@ufl.edu	Willm Martens-Habbena	2	USA: Florida	Environmental	Terrestrial	Unclassified	Soil	Agricultural	soil	No	USA	26.6591	-80.6279	NA	NA	NA	NA	NA	NA	1331247959	2252529	1295756	1
3300040298	Microbiome	Permanent Draft	Terrestrial soil microbial communities from various locations - NEON	Relocatable terrestrial soil microbial communities from Healy, Taiga, AK, USA - HEAL_005-O-20170726-COMP-DNA1	Battelle Memorial Institute	3300040298	No	0	0	supratimmukherjee@lbl.gov	Supratim Mukherjee	supratimmukherjee@lbl.gov; lstanish@battelleecology.org; ryneches@lbl.gov	Supratim Mukherjee; Lee Stanish; Russell Neches	NA	lstanish@battelleecology.org	Lee Stanish	NA	USA: Healy, Taiga, AK	Environmental	Terrestrial	Unclassified	Soil	Unclassified	Relocatable terrestrial soil	No	USA	63.87569	-149.21334	NA	NA	NA	NA	NA	NA	6050784	17651	15924	0
3300039115	Microbiome	Permanent Draft	Peat microbial communities from Degero Stormyr, Kulbacksliden Experimental Forest, Vasterbotten, Sweden	Peat microbial communities from Degero Stormyr, Kulbacksliden Experimental Forest, Vasterbotten, Sweden - Degero_peatbog77	BILS	3300039115	Yes	0	0	NA	NA	NA	NA	NA	NA	NA	NA	Sweden: Vasterbotten	Environmental	Terrestrial	Unclassified	Peat	Unclassified	peat	No	Sweden	64.1833	19.55	NA	NA	NA	NA	NA	NA	11372923	28777	23488	0
3300040605	Microbiome	Permanent Draft	Soil microbial communities from different locations in Australia	Soil microbial communities from Australia - 102.100.100/15861	Commonwealth Scientific and Industrial Research Organisation (CSIRO)	3300040605	No	0	0	NA	NA	janet.jansson@pnnl.gov; ruonan.wu@pnnl.gov; emily.graham@pnnl.gov; ryneches@lbl.gov	Janet Jansson; Ruonan Wu; Emily Graham; Russell Neches	NA	NA	NA	NA	Australia	Environmental	Terrestrial	Unclassified	Soil	Unclassified	NA	No	Australia	-13.67883	143.14101	NA	NA	NA	NA	NA	NA	1678279	4873	4430	0
3300036846	Microbiome	Permanent Draft	Soil fungal communities from Pine and Eucalyptus forests in California, United States and New South Wales, Australia	Soil fungal communities from native Eucalyptus forests in New South Wales, Australia - Eu_5	DOE Joint Genome Institute (JGI)	3300036846	Yes	0	0	NA	NA	lnagy@clarku.edu; kochen@ufl.edu; fungi@duke.edu; erbrzostek@mail.wvu.edu; lnagy@unicamp.br; hoeksema@olemiss.edu; jmtalbot@bu.edu; sunny.liao@ufl.edu; jbrewer@olemiss.edu	Laszlo Nagy; Ko-Hsuan Chen; Rytas Vilgalys; Edward Brzostek; Lazlo Nagy; Jason Hoeksema; Jennifer Bhatnagar; Hui-Ling Liao; Stephen Brewer	NA	sunny.liao@ufl.edu	Hui-Ling Liao	998	Australia: New South Wales	Environmental	Terrestrial	Unclassified	Soil	Forest Soil	soil	No	Australia	-33.6	150	NA	NA	NA	NA	NA	NA	1551146671	2486471	1341697	3
3300040237	Microbiome	Permanent Draft	Terrestrial soil microbial communities from various locations - NEON	Core terrestrial soil microbial communities from Central Plains Experimental Range, Central Plains, CO, USA - CPER_004-M-10-5-20140116-GEN-DNA1	Argonne National Laboratory	3300040237	No	0	0	supratimmukherjee@lbl.gov	Supratim Mukherjee	supratimmukherjee@lbl.gov; lstanish@battelleecology.org; ryneches@lbl.gov	Supratim Mukherjee; Lee Stanish; Russell Neches	NA	lstanish@battelleecology.org	Lee Stanish	NA	USA: Central Plains Experimental Range, Central Plains, CO	Environmental	Terrestrial	Unclassified	Soil	Unclassified	Core terrestrial soil	No	USA	40.81553	-104.7456	NA	NA	NA	NA	NA	NA	7467788	20109	17338	0
3300039808	Microbiome	Permanent Draft	Soil microbial communities from different locations in Australia	Soil microbial communities from Australia - 102.100.100/15984	Commonwealth Scientific and Industrial Research Organisation (CSIRO)	3300039808	No	0	0	NA	NA	janet.jansson@pnnl.gov; ruonan.wu@pnnl.gov; emily.graham@pnnl.gov; ryneches@lbl.gov	Janet Jansson; Ruonan Wu; Emily Graham; Russell Neches	NA	NA	NA	NA	Australia	Environmental	Terrestrial	Unclassified	Soil	Unclassified	NA	No	Australia	-42.55907	147.20646	NA	NA	NA	NA	NA	NA	31576669	62370	40916	2
3300039000	Microbiome	Permanent Draft	Permafrost microbial communities from Nunavut, Canada to study carbon cycling	Permafrost microbial communities from Nunavut, Canada - A10_65_0.25M	University of Tennessee	3300039000	Yes	0	0	NA	NA	NA	NA	NA	NA	NA	NA	Canada: Axel Heiberg Island, Nunavut	Environmental	Terrestrial	Unclassified	Soil	Permafrost	Permafrost	No	Canada	NA	NA	NA	NA	NA	NA	NA	NA	169117007	405054	307995	1
3300040159	Microbiome	Permanent Draft	Soil microbial communities from different locations in Australia	Soil microbial communities from Hawkesbury, Australia - 102.100.100/19485	Commonwealth Scientific and Industrial Research Organisation (CSIRO)	3300040159	No	0	0	NA	NA	janet.jansson@pnnl.gov; ruonan.wu@pnnl.gov; emily.graham@pnnl.gov; ryneches@lbl.gov	Janet Jansson; Ruonan Wu; Emily Graham; Russell Neches	NA	NA	NA	NA	Australia: Hawkesbury	Environmental	Terrestrial	Unclassified	Soil	Unclassified	NA	No	Australia	-33.61285	150.72975	NA	NA	NA	NA	NA	NA	8931415	23380	19905	0
3300039203	Microbiome	Permanent Draft	Permafrost microbial communities from Nunavut, Canada to study carbon cycling	Permafrost microbial communities from Nunavut, Canada - A20_65cm_0.25M	University of Tennessee	3300039203	Yes	0	0	NA	NA	NA	NA	NA	NA	NA	NA	Canada: Axel Heiberg Island, Nunavut	Environmental	Terrestrial	Unclassified	Soil	Permafrost	Permafrost	No	Canada	NA	NA	NA	NA	NA	NA	NA	NA	570299406	1175089	774998	3
3300037352	Microbiome	Permanent Draft	Peatland microbial communities from Stordalen Mire, Sweden	Peat soil microbial communities from Stordalen Mire, Sweden - 715 P3 20-24	DOE Joint Genome Institute (JGI)	3300037352	Yes	0	0	NA	NA	saleska@email.arizona.edu; virginia.isabel.rich@gmail.com; sbingvivi@gmail.com; cronin.87@osu.edu	Scott Saleska; Virginia Rich; Fen Li; Dylan Cronin	NA	saleska@email.arizona.edu	Scott Saleska	NA	Sweden: Norrbotten County, Stordalen Mire	Environmental	Terrestrial	Unclassified	Peat	Unclassified	soil	No	Sweden	68.3534	19.0472	NA	NA	NA	NA	NA	NA	707689770	1285325	820404	0
3300040247	Microbiome	Permanent Draft	Soil microbial communities from different locations in Australia	Soil microbial communities from Hawkesbury, Australia - 102.100.100/19489	Commonwealth Scientific and Industrial Research Organisation (CSIRO)	3300040247	No	0	0	NA	NA	janet.jansson@pnnl.gov; ruonan.wu@pnnl.gov; emily.graham@pnnl.gov; ryneches@lbl.gov	Janet Jansson; Ruonan Wu; Emily Graham; Russell Neches	NA	NA	NA	NA	Australia: Hawkesbury	Environmental	Terrestrial	Unclassified	Soil	Unclassified	NA	No	Australia	-33.60518	150.7298	NA	NA	NA	NA	NA	NA	7058922	12872	7628	0
3300039825	Microbiome	Permanent Draft	Terrestrial soil microbial communities from various locations - NEON	Core terrestrial soil microbial communities from Harvard Forest, Northeast, MA, USA - HARV_034-O-20170731-COMP-DNA1	Battelle Memorial Institute	3300039825	No	0	0	supratimmukherjee@lbl.gov	Supratim Mukherjee	supratimmukherjee@lbl.gov; lstanish@battelleecology.org; ryneches@lbl.gov	Supratim Mukherjee; Lee Stanish; Russell Neches	NA	lstanish@battelleecology.org	Lee Stanish	NA	USA: Harvard Forest, Northeast, MA	Environmental	Terrestrial	Unclassified	Soil	Forest Soil	Core terrestrial soil	No	USA	42.5369	-72.17266	NA	NA	NA	NA	NA	NA	29657261	84554	75609	0
3300037171	Microbiome	Permanent Draft	Peatland microbial communities from Stordalen Mire, Sweden	Peatland microbial communities from Stordalen Mire, Sweden - 716 S1 30-34	DOE Joint Genome Institute (JGI)	3300037171	Yes	0	0	NA	NA	saleska@email.arizona.edu; virginia.isabel.rich@gmail.com; sbingvivi@gmail.com; cronin.87@osu.edu	Scott Saleska; Virginia Rich; Fen Li; Dylan Cronin	NA	saleska@email.arizona.edu	Scott Saleska	NA	Sweden: Norrbotten County, Stordalen Mire	Environmental	Terrestrial	Unclassified	Peat	Unclassified	soil	No	Sweden	68.3531	19.0474	NA	NA	NA	NA	NA	NA	644403474	1093492	647163	6
3300037350	Microbiome	Permanent Draft	Soil microbial communities from Nachusa Grasslands, Illinois, United States	Soil microbial communities from Nachusa Grasslands, Illinois, United States - HF_050217	DOE Joint Genome Institute (JGI)	3300037350	Yes	0	0	NA	NA	nbarber@sdsu.edu; wswingley@niu.edu	Nicholas Barber; Wesley Swingley	NA	wswingley@niu.edu	Wesley Swingley	217	USA: Illinois	Environmental	Terrestrial	Unclassified	Soil	Grasslands	soil	No	USA	41.9002	-89.352	NA	NA	NA	NA	NA	NA	448208787	1244035	1072300	1
3300039786	Microbiome	Permanent Draft	Terrestrial soil microbial communities from various locations - NEON	Relocatable terrestrial soil microbial communities from Steigerwaldt Land Services, Great Lakes, WI, USA - STEI_003-M-20170705-COMP-DNA1	Battelle Memorial Institute	3300039786	No	0	0	supratimmukherjee@lbl.gov	Supratim Mukherjee	supratimmukherjee@lbl.gov; lstanish@battelleecology.org; ryneches@lbl.gov	Supratim Mukherjee; Lee Stanish; Russell Neches	NA	lstanish@battelleecology.org	Lee Stanish	NA	USA: Steigerwaldt Land Services, Great Lakes, WI	Environmental	Terrestrial	Unclassified	Soil	Unclassified	Relocatable terrestrial soil	No	USA	45.50894	-89.58637	NA	NA	NA	NA	NA	NA	35813156	99066	85963	0
3300039751	Microbiome	Permanent Draft	Soil microbial communities from different locations in Australia	Soil microbial communities from Australia - 102.100.100/9530	Commonwealth Scientific and Industrial Research Organisation (CSIRO)	3300039751	No	0	0	NA	NA	janet.jansson@pnnl.gov; ruonan.wu@pnnl.gov; emily.graham@pnnl.gov; ryneches@lbl.gov	Janet Jansson; Ruonan Wu; Emily Graham; Russell Neches	NA	NA	NA	NA	Australia	Environmental	Terrestrial	Unclassified	Soil	Unclassified	NA	No	Australia	-33.9569	140.7186	NA	NA	NA	NA	NA	NA	39706693	79478	52576	0
3300039856	Microbiome	Permanent Draft	Soil microbial communities from different locations in Australia	Soil microbial communities from Australia - 102.100.100/15945	Commonwealth Scientific and Industrial Research Organisation (CSIRO)	3300039856	No	0	0	NA	NA	janet.jansson@pnnl.gov; ruonan.wu@pnnl.gov; emily.graham@pnnl.gov; ryneches@lbl.gov	Janet Jansson; Ruonan Wu; Emily Graham; Russell Neches	NA	NA	NA	NA	Australia	Environmental	Terrestrial	Unclassified	Soil	Unclassified	NA	No	Australia	-42.38433	147.31092	NA	NA	NA	NA	NA	NA	26245013	61440	46528	0
3300040452	Microbiome	Permanent Draft	Terrestrial soil microbial communities from various locations - NEON	Relocatable terrestrial soil microbial communities from Lenoir Landing, Ozarks Complex, AL, USA - LENO_063-M-20160829-COMP-DNA1	Battelle Memorial Institute	3300040452	No	0	0	supratimmukherjee@lbl.gov	Supratim Mukherjee	supratimmukherjee@lbl.gov; lstanish@battelleecology.org; ryneches@lbl.gov	Supratim Mukherjee; Lee Stanish; Russell Neches	NA	lstanish@battelleecology.org	Lee Stanish	NA	USA: Lenoir Landing, Ozarks Complex, AL	Environmental	Terrestrial	Unclassified	Soil	Unclassified	Relocatable terrestrial soil	No	USA	31.85388	-88.16122	NA	NA	NA	NA	NA	NA	3642856	11855	11090	0
3300033805	Microbiome	Permanent Draft	Tropical peatland microbial communities from different locations	Tropical peat soil microbial communities from peatlands in Loreto, Peru - MAQ_50_10	DOE Joint Genome Institute (JGI)	3300033805	Yes	0	0	NA	NA	njbouskill@lbl.gov; hinsby@gmail.com; elbrodie@lbl.gov; ukaraoz@lbl.gov; aogram@ufl.edu; yateh@abdn.ac.uk; joosttucson@gmail.com; I.T.Lawson@leeds.ac.uk; gregcaporaso@gmail.com; k.roucoux@leeds.ac.uk; damien.robert.finn@asu.edu; ddelcastillo@iiap.org.pe; turnerbl@si.edu; sofie.sjogersten@nottingham.ac.uk	Nicholas Bouskill; Hinsby Cadillo-Quiroz; Eoin Brodie; Ulas Karaoz; Andrew Ogram; Yit Teh; Joost van Haren; Ian Lawson; Gregory Caporaso; Katherine Roucoux; Damien Finn; Dennis del Castillo Torres; Benjamin Turner; Sofie Sj?gersten	NA	hinsby@gmail.com	Hinsby Cadillo-Quiroz	NA	Peru: Loreto	Environmental	Terrestrial	Wetlands	Soil	Unclassified	peatland	No	Peru	-6.3272	-74.8136	NA	NA	NA	NA	NA	NA	521444388	1426837	1204232	0
3300035175	Microbiome	Permanent Draft	Soil microbial communities from SRUC Craibstone Estate, Aberdeen, Scotland, United Kingdom	Soil microbial communities from SRUC Craibstone Estate, Aberdeen, Scotland, United Kingdom - 4_4.5_N_13_1	DOE Joint Genome Institute (JGI)	3300035175	Yes	0	0	NA	NA	timothy.vogel@ec-lyon.fr; graeme.nicol@ec-lyon.fr; christina.hazard@ec-lyon.fr	Timothy Vogel; Graeme Nicol; Christina Hazard	NA	graeme.nicol@ec-lyon.fr	Graeme Nicol	103	United Kingdom: Aberdeen, Scotland	Environmental	Terrestrial	Unclassified	Soil	Agricultural	soil	No	United Kingdom	57.1866	-2.2146	NA	NA	NA	NA	NA	NA	1724859701	3703316	2665960	1
3300037136	Microbiome	Permanent Draft	Peatland microbial communities from Stordalen Mire, Sweden	Peatland microbial communities from Stordalen Mire, Sweden - 713 CPON1-2-M	DOE Joint Genome Institute (JGI)	3300037136	Yes	0	0	NA	NA	saleska@email.arizona.edu; virginia.isabel.rich@gmail.com; sbingvivi@gmail.com; cronin.87@osu.edu	Scott Saleska; Virginia Rich; Fen Li; Dylan Cronin	NA	saleska@email.arizona.edu	Scott Saleska	NA	Sweden: Norrbotten County, Stordalen Mire	Environmental	Terrestrial	Unclassified	Peat	Unclassified	soil	No	Sweden	68.3569	19.0502	NA	NA	NA	NA	NA	NA	780526371	1511630	1027550	2
3300040179	Microbiome	Permanent Draft	Soil microbial communities from different locations in Australia	Soil microbial communities from Australia - 102.100.100/15975	Commonwealth Scientific and Industrial Research Organisation (CSIRO)	3300040179	No	0	0	NA	NA	janet.jansson@pnnl.gov; ruonan.wu@pnnl.gov; emily.graham@pnnl.gov; ryneches@lbl.gov	Janet Jansson; Ruonan Wu; Emily Graham; Russell Neches	NA	NA	NA	NA	Australia	Environmental	Terrestrial	Unclassified	Soil	Unclassified	NA	No	Australia	-42.27335	146.89476	NA	NA	NA	NA	NA	NA	8320683	20117	15936	0
3300033887	Microbiome	Permanent Draft	Peatland microbial communities from Stordalen Mire, Sweden	Peat soil microbial communities from Stordalen Mire, Sweden - 713 P-1-X1	DOE Joint Genome Institute (JGI)	3300033887	Yes	0	0	NA	NA	saleska@email.arizona.edu; virginia.isabel.rich@gmail.com; sbingvivi@gmail.com; cronin.87@osu.edu	Scott Saleska; Virginia Rich; Fen Li; Dylan Cronin	NA	saleska@email.arizona.edu	Scott Saleska	NA	Sweden: Norrbotten County, Stordalen Mire	Environmental	Terrestrial	Unclassified	Peat	Unclassified	soil	No	Sweden	68.3534	19.0473	NA	NA	NA	NA	NA	NA	512292958	919620	570767	1
3300035562	Microbiome	Permanent Draft	Soil fungal communities from Pine and Eucalyptus forests in California, United States and New South Wales, Australia	Soil fungal communities from native Eucalyptus forests in New South Wales, Australia - Eu_9	DOE Joint Genome Institute (JGI)	3300035562	Yes	0	0	NA	NA	kochen@ufl.edu; fungi@duke.edu; erbrzostek@mail.wvu.edu; lnagy@unicamp.br; hoeksema@olemiss.edu; jmtalbot@bu.edu; sunny.liao@ufl.edu; lnagy@clarku.edu; jbrewer@olemiss.edu	Ko-Hsuan Chen; Rytas Vilgalys; Edward Brzostek; Lazlo Nagy; Jason Hoeksema; Jennifer Bhatnagar; Hui-Ling Liao; Laszlo Nagy; Stephen Brewer	NA	sunny.liao@ufl.edu	Hui-Ling Liao	652	Australia: New South Wales	Environmental	Terrestrial	Unclassified	Soil	Forest Soil	soil	No	Australia	-34.5	150	NA	NA	NA	NA	NA	NA	955489522	2259873	1813660	1
3300040244	Microbiome	Permanent Draft	Terrestrial soil microbial communities from various locations - NEON	Core terrestrial soil microbial communities from Harvard Forest, Northeast, MA, USA - HARV_016-O-1-1-20130709-GEN-DNA1	Argonne National Laboratory	3300040244	No	0	0	supratimmukherjee@lbl.gov	Supratim Mukherjee	janet.jansson@pnnl.gov; emily.graham@pnnl.gov; ryneches@lbl.gov	Janet Jansson; Emily Graham; Russell Neches	NA	lstanish@battelleecology.org	Lee Stanish	NA	USA: Harvard Forest, Northeast, MA	Environmental	Terrestrial	Unclassified	Soil	Forest Soil	Core terrestrial soil	No	USA	42.5369	-72.17266	NA	NA	NA	NA	NA	NA	7203891	21414	19802	0
3300039478	Microbiome	Permanent Draft	Tundra field soil microbial communities from Alaska Tundra, USA	Tundra field soil microbial communities from Alaska Tundra, USA - AK5YR 3T 15-25cm	Georgia Institute of Technology	3300039478	No	0	0	NA	NA	janet.jansson@pnnl.gov; emily.graham@pnnl.gov; ryneches@lbl.gov	Janet Jansson; Emily Graham; Russell Neches	NA	kostas.konstantinidis@ce.gatech.edu	Kostas Konstantinidis	455.05	USA: Alaska	Environmental	Terrestrial	Unclassified	Soil	Unclassified	Tundra field soil	No	USA	63.88306	-149.22556	NA	NA	NA	NA	NA	NA	386771659	743782	487062	1
3300040583	Microbiome	Permanent Draft	Terrestrial soil microbial communities from various locations - NEON	Core terrestrial soil microbial communities from Central Plains Experimental Range, Central Plains, CO, USA - CPER_003-M-3-10-20130701-GEN-DNA1	Argonne National Laboratory	3300040583	No	0	0	supratimmukherjee@lbl.gov	Supratim Mukherjee	janet.jansson@pnnl.gov; emily.graham@pnnl.gov; ryneches@lbl.gov	Janet Jansson; Emily Graham; Russell Neches	NA	lstanish@battelleecology.org	Lee Stanish	NA	USA: Central Plains Experimental Range, Central Plains, CO	Environmental	Terrestrial	Unclassified	Soil	Unclassified	Core terrestrial soil	No	USA	40.81553	-104.7456	NA	NA	NA	NA	NA	NA	1973883	6066	5570	0
3300039746	Microbiome	Permanent Draft	Soil microbial communities from agricultural sites in Illinois, United States	Soil microbial communities from agricultural site in Illinois, United States - K11	Georgia Institute of Technology	3300039746	No	0	0	NA	NA	janet.jansson@pnnl.gov; emily.graham@pnnl.gov; ryneches@lbl.gov	Janet Jansson; Emily Graham; Russell Neches	NA	kostas.konstantinidis@ce.gatech.edu	Kostas Konstantinidis	NA	USA: Illinois	Environmental	Terrestrial	Unclassified	Soil	Agricultural land	Soil	No	USA	40.075	-88.242	NA	NA	NA	NA	NA	NA	40398021	90092	67668	1
3300040281	Microbiome	Permanent Draft	Terrestrial soil microbial communities from various locations - NEON	Core terrestrial soil microbial communities from Woodworth, Northern Plains, ND, USA - WOOD_044-O-20170711-COMP-DNA1	Battelle Memorial Institute	3300040281	No	0	0	supratimmukherjee@lbl.gov	Supratim Mukherjee	supratimmukherjee@lbl.gov; lstanish@battelleecology.org; ryneches@lbl.gov	Supratim Mukherjee; Lee Stanish; Russell Neches	NA	lstanish@battelleecology.org	Lee Stanish	NA	USA: Woodworth, Northern Plains, ND	Environmental	Terrestrial	Unclassified	Soil	Unclassified	Core terrestrial soil	No	USA	47.12823	-99.24136	NA	NA	NA	NA	NA	NA	6726656	19750	18015	0
3300035166	Microbiome	Permanent Draft	Soil microbial communities from SRUC Craibstone Estate, Aberdeen, Scotland, United Kingdom	Soil microbial communities from SRUC Craibstone Estate, Aberdeen, Scotland, United Kingdom - 9_7.5_N_12_3	DOE Joint Genome Institute (JGI)	3300035166	Yes	0	0	NA	NA	timothy.vogel@ec-lyon.fr; graeme.nicol@ec-lyon.fr; christina.hazard@ec-lyon.fr	Timothy Vogel; Graeme Nicol; Christina Hazard	NA	graeme.nicol@ec-lyon.fr	Graeme Nicol	103	United Kingdom: Aberdeen, Scotland	Environmental	Terrestrial	Unclassified	Soil	Agricultural	soil	No	United Kingdom	57.1863	-2.2145	NA	NA	NA	NA	NA	NA	1543019185	3846075	3047820	1
3300040219	Microbiome	Permanent Draft	Soil microbial communities from different locations in Australia	Soil microbial communities from Australia - 102.100.100/8114	Commonwealth Scientific and Industrial Research Organisation (CSIRO)	3300040219	No	0	0	NA	NA	janet.jansson@pnnl.gov; ruonan.wu@pnnl.gov; emily.graham@pnnl.gov; ryneches@lbl.gov	Janet Jansson; Ruonan Wu; Emily Graham; Russell Neches	NA	NA	NA	NA	Australia	Environmental	Terrestrial	Unclassified	Soil	Unclassified	NA	No	Australia	-34.08769444	119.4063333	NA	NA	NA	NA	NA	NA	8921302	19753	15882	0
3300037095	Microbiome	Permanent Draft	Peatland microbial communities from Stordalen Mire, Sweden	Peat soil microbial communities from Stordalen Mire, Sweden - 714 S2 40-44	DOE Joint Genome Institute (JGI)	3300037095	Yes	0	0	NA	NA	saleska@email.arizona.edu; virginia.isabel.rich@gmail.com; sbingvivi@gmail.com; cronin.87@osu.edu	Scott Saleska; Virginia Rich; Fen Li; Dylan Cronin	NA	saleska@email.arizona.edu	Scott Saleska	NA	Sweden: Norrbotten County, Stordalen Mire	Environmental	Terrestrial	Unclassified	Peat	Unclassified	soil	No	Sweden	68.3532	19.0471	NA	NA	NA	NA	NA	NA	473660845	753791	405952	6
3300039992	Microbiome	Permanent Draft	Terrestrial soil microbial communities from various locations - NEON	Core terrestrial soil microbial communities from Konza Prairie Biological Station, Prairie Peninsula, KS, USA - KONZ_045-M-20170712-COMP-DNA1	Battelle Memorial Institute	3300039992	No	0	0	supratimmukherjee@lbl.gov	Supratim Mukherjee	supratimmukherjee@lbl.gov; lstanish@battelleecology.org; ryneches@lbl.gov	Supratim Mukherjee; Lee Stanish; Russell Neches	NA	lstanish@battelleecology.org	Lee Stanish	NA	USA: Konza Prairie Biological Station, Prairie Peninsula, KS	Environmental	Terrestrial	Unclassified	Soil	Unclassified	Core terrestrial soil	No	USA	39.10077	-96.56309	NA	NA	NA	NA	NA	NA	17562987	51063	45597	0
3300039781	Microbiome	Permanent Draft	Soil microbial communities from different locations in Australia	Soil microbial communities from Australia - 102.100.100/15949	Commonwealth Scientific and Industrial Research Organisation (CSIRO)	3300039781	No	0	0	NA	NA	janet.jansson@pnnl.gov; ruonan.wu@pnnl.gov; emily.graham@pnnl.gov; ryneches@lbl.gov	Janet Jansson; Ruonan Wu; Emily Graham; Russell Neches	NA	NA	NA	NA	Australia	Environmental	Terrestrial	Unclassified	Soil	Unclassified	NA	No	Australia	-42.32849	147.39757	NA	NA	NA	NA	NA	NA	37141710	81056	59218	0
3300040344	Microbiome	Permanent Draft	Soil microbial communities from different locations in Australia	Soil microbial communities from Australia - 102.100.100/13731	Commonwealth Scientific and Industrial Research Organisation (CSIRO)	3300040344	No	0	0	NA	NA	janet.jansson@pnnl.gov; ruonan.wu@pnnl.gov; emily.graham@pnnl.gov; ryneches@lbl.gov	Janet Jansson; Ruonan Wu; Emily Graham; Russell Neches	NA	NA	NA	NA	Australia	Environmental	Terrestrial	Unclassified	Soil	Unclassified	NA	No	Australia	-30.19158083	120.6517306	NA	NA	NA	NA	NA	NA	4432940	11038	9031	0
3300040447	Microbiome	Permanent Draft	Soil microbial communities from different locations in Australia	Soil microbial communities from Australia - 102.100.100/12586	Commonwealth Scientific and Industrial Research Organisation (CSIRO)	3300040447	No	0	0	NA	NA	janet.jansson@pnnl.gov; ruonan.wu@pnnl.gov; emily.graham@pnnl.gov; ryneches@lbl.gov	Janet Jansson; Ruonan Wu; Emily Graham; Russell Neches	NA	NA	NA	NA	Australia	Environmental	Terrestrial	Unclassified	Soil	Unclassified	NA	No	Australia	-34.42796	142.27515	NA	NA	NA	NA	NA	NA	3825924	9790	8117	0
3300038780	Microbiome	Permanent Draft	Peat microbial communities from Degero Stormyr, Kulbacksliden Experimental Forest, Vasterbotten, Sweden	Peat microbial communities from Degero Stormyr, Kulbacksliden Experimental Forest, Vasterbotten, Sweden - Degero_peatbog45	BILS	3300038780	Yes	0	0	NA	NA	NA	NA	NA	NA	NA	NA	Sweden: Vasterbotten	Environmental	Terrestrial	Unclassified	Peat	Unclassified	peat	No	Sweden	64.1833	19.55	NA	NA	NA	NA	NA	NA	2701256	7305	6290	0
3300039728	Microbiome	Permanent Draft	Soil microbial communities from different locations in Australia	Soil microbial communities from Australia - 102.100.100/15969	Commonwealth Scientific and Industrial Research Organisation (CSIRO)	3300039728	No	0	0	NA	NA	janet.jansson@pnnl.gov; ruonan.wu@pnnl.gov; emily.graham@pnnl.gov; ryneches@lbl.gov	Janet Jansson; Ruonan Wu; Emily Graham; Russell Neches	NA	NA	NA	NA	Australia	Environmental	Terrestrial	Unclassified	Soil	Unclassified	NA	No	Australia	-42.38784	147.04742	NA	NA	NA	NA	NA	NA	43666891	83316	52038	0
3300038773	Microbiome	Permanent Draft	Peat microbial communities from Degero Stormyr, Kulbacksliden Experimental Forest, Vasterbotten, Sweden	Peat microbial communities from Degero Stormyr, Kulbacksliden Experimental Forest, Vasterbotten, Sweden - Degero_peatbog70	BILS	3300038773	Yes	0	0	NA	NA	NA	NA	NA	NA	NA	NA	Sweden: Vasterbotten	Environmental	Terrestrial	Unclassified	Peat	Unclassified	peat	No	Sweden	64.1833	19.55	NA	NA	NA	NA	NA	NA	2503990	6592	5389	0
3300040010	Microbiome	Permanent Draft	Soil microbial communities from different locations in Australia	Soil microbial communities from Australia - 102.100.100/12503	Commonwealth Scientific and Industrial Research Organisation (CSIRO)	3300040010	No	0	0	NA	NA	janet.jansson@pnnl.gov; ruonan.wu@pnnl.gov; emily.graham@pnnl.gov; ryneches@lbl.gov	Janet Jansson; Ruonan Wu; Emily Graham; Russell Neches	NA	NA	NA	NA	Australia	Environmental	Terrestrial	Unclassified	Soil	Unclassified	NA	No	Australia	-30.20091302	149.59689	NA	NA	NA	NA	NA	NA	16356003	34413	24400	1
3300037216	Microbiome	Permanent Draft	Peatland microbial communities from Stordalen Mire, Sweden	Peatland microbial communities from Stordalen Mire, Sweden - 711 E-3-D	DOE Joint Genome Institute (JGI)	3300037216	Yes	0	0	NA	NA	saleska@email.arizona.edu; virginia.isabel.rich@gmail.com; sbingvivi@gmail.com; cronin.87@osu.edu	Scott Saleska; Virginia Rich; Fen Li; Dylan Cronin	NA	saleska@email.arizona.edu	Scott Saleska	NA	Sweden: Norrbotten County, Stordalen Mire	Environmental	Terrestrial	Unclassified	Peat	Unclassified	soil	No	Sweden	68.3532	19.0467	NA	NA	NA	NA	NA	NA	724002907	1578353	1206873	6
3300039509	Microbiome	Permanent Draft	Tundra field soil microbial communities from Alaska Tundra, USA	Tundra field soil microbial communities from Alaska Tundra, USA - AK5YR 4C 45-55cm	Georgia Institute of Technology	3300039509	No	0	0	NA	NA	janet.jansson@pnnl.gov; emily.graham@pnnl.gov; ryneches@lbl.gov	Janet Jansson; Emily Graham; Russell Neches	NA	kostas.konstantinidis@ce.gatech.edu	Kostas Konstantinidis	455.05	USA: Alaska	Environmental	Terrestrial	Unclassified	Soil	Unclassified	Tundra field soil	No	USA	63.88306	-149.22556	NA	NA	NA	NA	NA	NA	221105446	472664	334859	4
3300040029	Microbiome	Permanent Draft	Soil microbial communities from agricultural sites in Illinois, United States	Soil microbial communities from agricultural site in Illinois, United States - K7	Georgia Institute of Technology	3300040029	No	0	0	NA	NA	janet.jansson@pnnl.gov; emily.graham@pnnl.gov; ryneches@lbl.gov	Janet Jansson; Emily Graham; Russell Neches	NA	kostas.konstantinidis@ce.gatech.edu	Kostas Konstantinidis	NA	USA: Illinois	Environmental	Terrestrial	Unclassified	Soil	Agricultural land	Soil	No	USA	40.075	-88.242	NA	NA	NA	NA	NA	NA	15421690	35599	27395	0
3300039972	Microbiome	Permanent Draft	Terrestrial soil microbial communities from various locations - NEON	Core terrestrial soil microbial communities from Oak Ridge, Appalachians & Cumberland Plateau, TN, USA - ORNL_001-O-20170619-COMP-DNA1	Battelle Memorial Institute	3300039972	No	0	0	supratimmukherjee@lbl.gov	Supratim Mukherjee	supratimmukherjee@lbl.gov; lstanish@battelleecology.org; ryneches@lbl.gov	Supratim Mukherjee; Lee Stanish; Russell Neches	NA	lstanish@battelleecology.org	Lee Stanish	NA	USA: Oak Ridge, Appalachians & Cumberland Plateau, TN	Environmental	Terrestrial	Unclassified	Soil	Unclassified	Core terrestrial soil	No	USA	35.96412	-84.2826	NA	NA	NA	NA	NA	NA	19587492	58456	53589	0
3300039427	Microbiome	Permanent Draft	Soil microbial communities from Alaska and Oklahoma, USA	Soil microbial communities from KFFL study site in Oklahoma - KFFL-OK-2010_10H	Georgia Institute of Technology	3300039427	No	0	0	NA	NA	janet.jansson@pnnl.gov; emily.graham@pnnl.gov; ryneches@lbl.gov	Janet Jansson; Emily Graham; Russell Neches	NA	kostas.konstantinidis@ce.gatech.edu	Kostas Konstantinidis	NA	USA: Oklahoma	Environmental	Terrestrial	Unclassified	Soil	Grasslands	Soil	No	USA	34.98167	-97.52056	NA	NA	NA	NA	NA	NA	1593139330	4058996	3375500	4
3300040615	Microbiome	Permanent Draft	Soil microbial communities from different locations in Australia	Soil microbial communities from Australia - 102.100.100/7882	Commonwealth Scientific and Industrial Research Organisation (CSIRO)	3300040615	No	0	0	NA	NA	janet.jansson@pnnl.gov; ruonan.wu@pnnl.gov; emily.graham@pnnl.gov; ryneches@lbl.gov	Janet Jansson; Ruonan Wu; Emily Graham; Russell Neches	NA	NA	NA	NA	Australia	Environmental	Terrestrial	Unclassified	Soil	Unclassified	NA	No	Australia	-34.11782	118.76062	NA	NA	NA	NA	NA	NA	1480045	3807	3249	0
3300040025	Microbiome	Permanent Draft	Soil microbial communities from agricultural sites in Illinois, United States	Soil microbial communities from agricultural site in Illinois, United States - K9	Georgia Institute of Technology	3300040025	No	0	0	NA	NA	janet.jansson@pnnl.gov; emily.graham@pnnl.gov; ryneches@lbl.gov	Janet Jansson; Emily Graham; Russell Neches	NA	kostas.konstantinidis@ce.gatech.edu	Kostas Konstantinidis	NA	USA: Illinois	Environmental	Terrestrial	Unclassified	Soil	Agricultural land	Soil	No	USA	40.075	-88.242	NA	NA	NA	NA	NA	NA	16107272	38337	28267	0
3300037469	Microbiome	Permanent Draft	Soil microbial communities from LAMPS site, Iowa State University, Ames, IA, USA	Soil microbial communities from LAMPS site, Iowa State University, Ames, IA, USA - S5.2017.0	DOE Joint Genome Institute (JGI)	3300037469	Yes	0	0	NA	NA	genase23@gmail.com; howead@msu.edu; jijy.isu@gmail.com	Jinlyung Choi; Adina Howe; JiJY Thanwalee	NA	howead@msu.edu	Adina Howe	324	USA: Iowa	Environmental	Terrestrial	Unclassified	Soil	Agricultural	soil	No	USA	42.0127	-93.7445	NA	NA	NA	NA	NA	NA	2096961584	3615646	2049281	0
3300038451	Microbiome	Permanent Draft	Peat soil microbial communities from Marcell Experimental Forest, MN, USA	Peat soil microbial communities from Marcell Experimental Forest, MN, USA - P20_D8	DOE Joint Genome Institute (JGI)	3300038451	Yes	0	0	NA	NA	schadtcw@ornl.gov; erjohnston@ornl.gov	Christopher W. Schadt; Eric Johnston	NA	schadtcw@ornl.gov	Christopher W. Schadt	NA	USA: Minnesota	Environmental	Terrestrial	Unclassified	Peat	Unclassified	peat soil	No	USA	47.5056	-93.4534	NA	NA	NA	NA	NA	NA	928802327	1283467	524357	13
3300040607	Microbiome	Permanent Draft	Terrestrial soil microbial communities from various locations - NEON	Core terrestrial soil microbial communities from Woodworth, Northern Plains, ND, USA - WOOD_003-M-20140507-COMP-DNA1	Argonne National Laboratory	3300040607	No	0	0	supratimmukherjee@lbl.gov	Supratim Mukherjee	janet.jansson@pnnl.gov; emily.graham@pnnl.gov; ryneches@lbl.gov	Janet Jansson; Emily Graham; Russell Neches	NA	lstanish@battelleecology.org	Lee Stanish	NA	USA: Woodworth, Northern Plains, ND	Environmental	Terrestrial	Unclassified	Soil	Unclassified	Core terrestrial soil	No	USA	47.12823	-99.24136	NA	NA	NA	NA	NA	NA	1654796	5087	4828	0
3300040410	Microbiome	Permanent Draft	Soil microbial communities from different locations in Australia	Soil microbial communities from Australia - 102.100.100/12614	Commonwealth Scientific and Industrial Research Organisation (CSIRO)	3300040410	No	0	0	NA	NA	janet.jansson@pnnl.gov; ruonan.wu@pnnl.gov; emily.graham@pnnl.gov; ryneches@lbl.gov	Janet Jansson; Ruonan Wu; Emily Graham; Russell Neches	NA	NA	NA	NA	Australia	Environmental	Terrestrial	Unclassified	Soil	Unclassified	NA	No	Australia	-33.659823	150.265414	NA	NA	NA	NA	NA	NA	5056881	11912	8508	0
3300037401	Microbiome	Permanent Draft	Peat permafrost microbial communities from Stordalen Mire near Abisko, Sweden	Peat permafrost microbial communities from Stordalen Mire near Abisko, Sweden - I_Bog_C1	DOE Joint Genome Institute (JGI)	3300037401	Yes	0	0	NA	NA	malak.m.tfaily@gmail.com; saleska@email.arizona.edu; houghm@email.arizona.edu; virginia.isabel.rich@gmail.com; ellen.dorrepaal@umu.se; blazewicz@llnl.gov; jchanton@fsu.edu	Malak Tfaily; Scott Saleska; Moira Hough; Virginia Rich; Ellen Dorrepaal; Steven Blazewicz; Jeffrey Chanton	NA	saleska@email.arizona.edu	Scott Saleska	NA	Sweden: Abisko, Stordalen Mire	Environmental	Terrestrial	Unclassified	Peat	Unclassified	peat	No	Sweden	68.3532	19.0477	NA	NA	NA	NA	NA	NA	413733600	918787	712626	3
3300035073	Microbiome	Permanent Draft	Soil microbial communities from SRUC Craibstone Estate, Aberdeen, Scotland, United Kingdom	Soil microbial communities from SRUC Craibstone Estate, Aberdeen, Scotland, United Kingdom - 16_7.5_C_13_1	DOE Joint Genome Institute (JGI)	3300035073	Yes	0	0	NA	NA	timothy.vogel@ec-lyon.fr; graeme.nicol@ec-lyon.fr; christina.hazard@ec-lyon.fr	Timothy Vogel; Graeme Nicol; Christina Hazard	NA	graeme.nicol@ec-lyon.fr	Graeme Nicol	103	United Kingdom: Aberdeen, Scotland	Environmental	Terrestrial	Unclassified	Soil	Agricultural	soil	No	United Kingdom	57.1863	-2.2145	NA	NA	NA	NA	NA	NA	841139777	2055559	1610076	1
3300039954	Microbiome	Permanent Draft	Soil microbial communities from different locations in Australia	Soil microbial communities from Australia - 102.100.100/10720	Commonwealth Scientific and Industrial Research Organisation (CSIRO)	3300039954	No	0	0	NA	NA	janet.jansson@pnnl.gov; ruonan.wu@pnnl.gov; emily.graham@pnnl.gov; ryneches@lbl.gov	Janet Jansson; Ruonan Wu; Emily Graham; Russell Neches	NA	NA	NA	NA	Australia	Environmental	Terrestrial	Unclassified	Soil	Unclassified	NA	No	Australia	-33.9556	140.719	NA	NA	NA	NA	NA	NA	18941099	37696	25377	1
3300037117	Microbiome	Permanent Draft	Peatland microbial communities from Stordalen Mire, Sweden	Peatland microbial communities from Stordalen Mire, Sweden - 713 CPON2-1-X1	DOE Joint Genome Institute (JGI)	3300037117	Yes	0	0	NA	NA	saleska@email.arizona.edu; virginia.isabel.rich@gmail.com; sbingvivi@gmail.com; cronin.87@osu.edu	Scott Saleska; Virginia Rich; Fen Li; Dylan Cronin	NA	saleska@email.arizona.edu	Scott Saleska	NA	Sweden: Norrbotten County, Stordalen Mire	Environmental	Terrestrial	Unclassified	Peat	Unclassified	soil	No	Sweden	68.3578	19.0528	NA	NA	NA	NA	NA	NA	859101675	1597265	1008133	2
3300040146	Microbiome	Permanent Draft	Soil microbial communities from different locations in Australia	Soil microbial communities from Hawkesbury, Australia - 102.100.100/19499	Commonwealth Scientific and Industrial Research Organisation (CSIRO)	3300040146	No	0	0	NA	NA	janet.jansson@pnnl.gov; ruonan.wu@pnnl.gov; emily.graham@pnnl.gov; ryneches@lbl.gov	Janet Jansson; Ruonan Wu; Emily Graham; Russell Neches	NA	NA	NA	NA	Australia: Hawkesbury	Environmental	Terrestrial	Unclassified	Soil	Unclassified	NA	No	Australia	-33.6113	150.7284	NA	NA	NA	NA	NA	NA	10359126	26633	22672	0
3300040102	Microbiome	Permanent Draft	Terrestrial soil microbial communities from various locations - NEON	Core terrestrial soil microbial communities from Smithsonian Conservation Biology Institute, Mid-Atlantic, VA, USA - SCBI_002-M-20140915-COMP-DNA1	Argonne National Laboratory	3300040102	No	0	0	supratimmukherjee@lbl.gov	Supratim Mukherjee	janet.jansson@pnnl.gov; emily.graham@pnnl.gov; ryneches@lbl.gov	Janet Jansson; Emily Graham; Russell Neches	NA	lstanish@battelleecology.org	Lee Stanish	NA	USA: Smithsonian Conservation Biology Institute, Mid-Atlantic, VA	Environmental	Terrestrial	Unclassified	Soil	Unclassified	Core terrestrial soil	No	USA	38.89292	-78.1395	NA	NA	NA	NA	NA	NA	12246622	35515	33115	0
[truncated: 880 more rows]
